# Supplementary material for: Terrigenous dissolved organic matter persists in the energy-limited deep groundwaters of the Fennoscandian Shield
Source: Nat Commun. 2022 Aug 17;13:4837. doi: 10.1038/s41467-022-32457-z (PMC9385861; doi:10.1038/s41467-022-32457-z)
Supplement: Supplementary file 3 — Supplementary Data 1 [file 41467_2022_32457_MOESM3_ESM.xlsx]

## Sheet: Table_SX
ID	Sequence	Kingdom	Phylum	Class	Order	Family	Genus	Species	m/z	H/C	AImod	DBE	Compound class	Module	Zi	Pi	Role
ASV10	CAAGGAATTTTGTGCAATGGGCGAAAGCCTGACACAGCGACGCCGCGTGGGGGATGAAGGCCTTCGGGTTGTAAACCCCTTTTCTCAGGGAAGAATAATGACGGTACCTGAGGAATAAGTCTCGGCTAACTACGTGCCAGCAGCCGCGGTAAGACGTAGGAGGCGAGCGTTATCCGGATTTATTGGGCGTAAAGAGGGCGTAGGCGGTTCTTCAAGTCGGATGTAAAATCTCCCGGCTCAACCGGGAGGAGTCGTCCGAAACTGTTGGGCTAGAGGGCAGTAGAGGAAGGTGGAATTCCCGGTGTAGTGGTGAAATGCGTAGATATCGGGAGGAACACCAGTGGCGAAGGCGGCCTTCTGGGCTGTTCCTGACGCTGATGCCCGAAAGCGTGGGGAGCA…	Bacteria	Chloroflexota	Dehalococcoidia	Dehalococcoidales	Dehalococcoidaceae	Dehalogenimonas	Unclassified						1	2.35316	0	Peripheral species
ASV103	TCGAGAATCTTCCACAATGGACGAAAGTCTGATGGAGCGACGCCGCGTGATTGATGAAGTCCCTCTGGGACGTAAAGATCTTTTATGAGGGAAGAAGTTTATTGACGGTACCTCATGAATAAGAGGCTCCTAATCTCGTGCCAGCAGGAGCGGTAATACGAGAGCCTCGAGCGTTATCCGGAATTATTGGGCGTAAAGGGTGCGTAGGTGGTTCTGTTAGTCTTTTGTCAAAGCCCCGGGCTTAACCTGGGAATTGCGGGGGAAACGGCAGAACTTGAAAGTGTGAGAGGCGTACGGAACTCATGGTGTAGGGGTGAAATCCGTTGATATCATGGGGAACACCAAATGCGAAGGCAGTACGCTGGCGCATATTTGACACTGAAGCACGAAAGCGTGGGT…	Bacteria	Patescibacteria	Paceibacteria	UBA9983_A	UBA9973	UBA9973	UBA9973_sp001786195(GB_GCA_001786195.1)						15	1.99346	0	Peripheral species
ASV104	TCGAGAATCTTCCACAATGGGCGAAAGCCTGATGGAGCAACGTCGCGTGAATGAAGAAGCCCTTCGGGGTGTAAATTTCTTTTCTGTCAGAAAAATATCCGTTTTTGACGGATATGATGGTATGTCAGGAATAAGGGGCGGCTAACTTCGTGCCAGAAGCCTCGGTAATACGAAGGCCCCAAGCGTTATCCGGAATTATTGGGCGTAAAGCGTGTGTAGGCGGTTTTGATAGTGGTTGGTCAAATTTCAGGGCTTAACCCTGGAGCTGCCAGCCAAACGTTAAAACTAGAGCGAGTGAGAGGCTGATGGAACTTACCAAGTAGGGGTGAAATCCGTTGATATGGTAGGGAACACCAAAGGCGAAGGCAATCAGCTGGTGCTTAGCTGACGCTGAGACAC…	Bacteria	Patescibacteria	Paceibacteria	Portnoybacterales	UBA2143	UBA2143	UBA2143_sp002685955(GB_GCA_002685955.1)						18	3.73652	0	Module hubs
ASV105	TCGAGAATCTTCCACAATGGGCGAAAGCCTGATGGAGCGACGCCGCGTGAATGATGAAGCTCTTCGGAGTGTAAAATTCTTTTCTGAAGGAGAAATTTTAATGATGTTACTTCAGGAATAAGGGGCCGCTAAACTCGTGCCAGCAGCGGCGGTAATACGAGTGCCCCGAGCGTTATCCGGAATTACTGGGCGTAAAGGGTGAGTAGGCGGTTTTAATAGTGACTGGTTAAATTCCGAGGCTTAACTTCGGAGCCGCTAGTCAAACGTTAAAACTAGAGCATGTGAGAGGTTGATGGAACCTATCAAGTAGGGGTGAAATCCGTTGATATGATAGGGAACACCAAAGGCGAAGGCATTCAACTGGCACATAGCTGACGCTGAGTCACGAAAGCGTGGGTA…	Bacteria	Patescibacteria	Paceibacteria	Portnoybacterales	UBA2143	WO2-40-15	WO2-40-15_sp001819605(GB_GCA_001819605.1)						15	-1.10448	0	Peripheral species
ASV106	TCGAGAATCTTCCACAATGGGCGAAAGCCTGATGGAGCGACGCCGCGTGCGCGATGAATCTCTTCGGAGTGTAAAGCGCTTTTCTGTCTGAAGAAGGCATCTTTTTGGTGTTTGACATTAGGACAGGAATAAGGGGTTGCTAAACTCGTGCCAGCAGCCGCGGTAATACGAGTGCCCCTAGCGTTGTCCGGAATTACTGGGCGTAAAGGGTGTGTAGGGGGCGCTGTTAGTCCTGTTTTAAATTTTCCCGCTTAACGGGAAAAATGGGCGGGAAACGGCAGTGCTATGAGGGTGTGAGAGGCTGACGGAACTCTGGGTGTAGGGGTGAAATCCGTTGATATCCAGGGGAACACCAAAAGCGAAGGCAGTCAGCTGGCGCATTCCTGACCCTGAAACACG…	Bacteria	Patescibacteria	Paceibacteria	Unclassified	Unclassified	Unclassified	Unclassified						48	0	0	Peripheral species
ASV108	TCGAGAATCTTCCACAATGGGCGAAAGCCTGATGGAGCGACGCCGCGTGCTTGAAGAAGCCCTTCGGGGTGTAAAGAGCTTTTCTGTCCGAGAAATTTTTACTTCGGTAATTTTGATGTTAAGACAGGAATAAGGGGTGGCTAACTTCGTGCCAGAAGCCTCGGTAATGCGAAGGCCCCAAGCGTTATCCGGATTAACTGGGCGTAAAGCGTGTGTAGGCGGTTTTAATAGTGGCTGGTTAAATTCCGGGGCTCAACCTCGGAGCTGCTAGTCAAACGTTGGAACTAGAGCAAGTGAGAGGCCAATGGAACTTACCAAGTAGGGGTGAAATCCGTTGATATGGTAGGGAACACCAAAGGCGAAGGCAATTGGCTGGCACTTGGCTGACGCTGAGACACG…	Bacteria	Patescibacteria	Paceibacteria	Portnoybacterales	UBA2143	UBA2143	UBA2143_sp002685955(GB_GCA_002685955.1)						26	-0.0772523	0	Peripheral species
ASV109	TCGAGAATCTTCCACAATGGGCGAAAGCCTGATGGAGCGACGCCGCGTGCTTGATGAAGCTCTTCGGAGTGTAAAGAGCTTTTCTGAAAGAATAAGCCCCGCTTTTAGCGGGTTTGAAGGTATTTTAGGAATAAGGGGTTGCTAAACTCGTGCCAGCAGCCGCGGTAATACGAGTGCCCCAAGCGTTGTCCGGAATCACTGGGCGTAAAGGGTGTGTAGGGGGCGTTGTTAGTCTTGCTTTAAATTCTTCCGCTTAACGGAAGAAATGGGCAGGAAACGGCAATGCTTAGAGGATGCGAGAGGTTGGCGGAACTCTGGGTGTAGGGGTGAAATCCGTTGATATCCAGGGGAACACCAAAAGCGAAGGCAGCCAACTGGCGTATTCCTGACCCTGAGACA…	Bacteria	Patescibacteria	Paceibacteria	UBA9983	UBA9983	SZUA-82	SZUA-82_sp003231675(GB_GCA_003231675.1)						3	0.79969	0	Peripheral species
ASV110	TCGAGAATCTTCCACAATGGGCGAAAGCCTGATGGAGCGACGCCGCGTGTACGATGAAGCTCTTCGGAGTGTAAAGTACTTTTATGTTTGAAGAAGTTCCCACTTAGTGGGATTTGACATTAAGACAGGAATAAGGGGTTGCTAAACTCGTGCCAGCAGCAGCGGTAATACGAGTGCCCCGAGCGTTGTCCGGAATCACTGGGCGTAAAGAGTGTGTAGGGGGTGCTGTTAGTCTTGCTTTAAATTTTTGCGCTCAACGCAAAAAATGGGTGAGAAACGGCAGTACTTTGAGGATGCGAGAGGTCTGTGGAACTCTGGGTGTAGGGGTGAAATCCGTTGATATCCAGAGGAACACCAAAAGCGAAGGCAGCAGGCTGGCGTATTCCTGACCCTGAGACA…	Bacteria	Patescibacteria	Paceibacteria	UBA9983	UBA9983	SZUA-82	SZUA-82_sp003231675(GB_GCA_003231675.1)						15	-1.10448	0	Peripheral species
ASV111	TCGAGAATCTTCCACAATGGGCGAAAGCCTGATGGAGCGACGTCGCGTGTTTGATGAATCCCTTCGGGGTGTAAAAAACTTTTCTGTCTGAGAAATTTAGCTTGCTAAATGATGTTAGGACAGGAATAAGGGGTGGCTAACTTCGTGCCAGAAGCCTCGGTAATACGAAGGCCCCAAGCGTTATCCGGAATTACTGGGCGTAAAGCGTGTGTAGGCGGTTTTAATAGTGGCTGGTTAAATTCCGAGGCTCAACTTCGGAGCTGCCCGCCAAACGTTAAGACTAGAGCAGGTGAGAGGCCAATGGAACTTACCAAGTAGGGGTGAAATCCGTTGATATGGTAGGGAACGCCAAAGGCGAAGGCAATTGGCTGGCACCTGGCTGACGCTGAGACACGAAAG…	Bacteria	Patescibacteria	Paceibacteria	Portnoybacterales	UBA2143	UBA2143	UBA2143_sp002685955(GB_GCA_002685955.1)						61	0	0	Peripheral species
ASV112	TCGAGAATCTTCCCCAATGGACGAAAGTCTGAGGGAGCGACGCCGCGTGAATGAAGAAGCCCTTCGGGGTGTAAAATTCTTTTCTTTAGGAAAAATTTGTGATGGTACTAAAGGAATAAGGGGCCGCTAAACTCGTGCCAGCAGCGGCGGTAATACGAGTGCCCCGAGCGTTATCCGGAATTATTGGGCGTAAAGCGCTAAAAGGCGGTTTAGCAAGTCAGATGTAAAATTCCAGGGCTCAACCCTGGGTCTATGTTTGAAACTACTAGACTTGAGGATGGTAGAGGCAAGCGGAATGGCTGGTGTAGCAGTAAAATGCGTTAATATCAGCTAGAACACCAATGGCGAAAGCAGCTTGCTGGAACATTCCTGACGCTAAATAGCGAAAGCGTGGGTAGC…	Bacteria	Patescibacteria	Unclassified	Unclassified	Unclassified	Unclassified	Unclassified						6	0.341319	0	Peripheral species
ASV113	TCGAGAATCTTCCCCAATGGACGAAAGTCTGAGGGAGCGACGCCGCGTGAATGAAGAAGCCCTTCGGGGTGTAAAGTTCTTTTCTTTGGGAAAAATTCGTGATGGTACCAAAGGAATAAGGGGCCGCTAAACTCGTGCCAGCAGCGGCGGTAATACGAGTGCCCCGAGCGTTATCCGGAATTATTGGGCGTAAAGCGCTAAAAGGTTGTTTTGAAAGTTGGATGTAAAATCCCAGGGCTTAACCCTGGACCTATATCCAAAACTTCAAAACTAGAGGGTGGTAGAGGCAAGTGGAATGGCTGGTGTAGCAGTAAAATGCGTTAATATCAGCTAGAACACCAATGGCGAAAGCAGCTTGCTGGAACACTCCTGACACTAAATAGCGAAAGCGTGGGTAGC…	Bacteria	Patescibacteria	Unclassified	Unclassified	Unclassified	Unclassified	Unclassified						11	3.03492	0.110727	Module hubs
ASV114	TCGAGAATCTTCCCCAATGGACGAAAGTCTGAGGGAGCGACGCCGCGTGCAGGAAGAAGCCCTTCGGGGTGTAAACTGCTTTTTTATGGGAAGAAATTTGACGGTACCATAAGAATAAGGGGCTGCTAACTCTGTGCCAGCAGCAGCGGTAATACAGAGACCCCGAGCGTTATCCGGATTTATTGGGCGTAAAGAGTCTGTAGGCGTTTTGTTAAGTCCTTGGTTAAATCCCACCGCTCAACGGTGGACCAGCTGAGGAAACTGGCAAAATAGAGGTTGGGAGAGGTATGCGGAATTGCCGGTGTAGTAGTAAAATGCGTTAATATCGGCAAGAACACCAAAGGCGAAGGCAGCATACTAGAACACACCTGACGCTGAGAGACGAAAGCGTGGGGAGCG…	Bacteria	Patescibacteria	ABY1	Unclassified	Unclassified	Unclassified	Unclassified						3	0.397808	0	Peripheral species
ASV116	TCGAGAATCTTCCGCAATGGACGAAAGTCTGACGGAGCGACGTCGCGTGATCGATGAAGTCCTTCGGGATGTAAAGATCTTTTTTAGGTGAAGAAGTTTATTGACATTAACCTACGAATAAGGGGTTGCTAAACTCGTGCCAGCAGCAGCGGTAATACGAGTACCCCGAGCGTTATTCGGAATCATTGGGCGTAAAGGGTCTGTAGGCGGTTATATTAGTCTTTTGTCAAAAACCAGGGCTCAACCCTGGATCCGCAAAAGAAACGGTATAACTTGAGGATGTGAGAGGTGTACGGAACTCACGGTGTAGGGGTGAAATCCGTTGATATCGTGGGGAACACCGAAAGCGAAGGCAGTACACTGGCACATTCCTGACGCTGAAAGACGAAAGCGTGGGTA…	Bacteria	Patescibacteria	Paceibacteria	UBA9983_A	Unclassified	Unclassified	Unclassified						41	0	0	Peripheral species
ASV117	TCGAGAATCTTCCGCAATGGGCGAAAGCCTGACGGAGCGACGCCGCGTGATTGATGAAGTCCCTCTGGGACGTAAAGATCTTTTATGAGGGAAGAAGTTTATTGACGGTACCTCATGAATAAGAGGCTCCTAATCTCGTGCCAGCAGGAGCGGTAATACGAGAGCCTCGAGCGTTATCCGGAATTATTGGGCGTAAAGGGTGCGTAGGTTGTTCTGTTAGTCTTTTGTTAAAACCCCAGGCTTAACCTGGGATATGCGGGAGAAACGGCAGAACTTGAAAGTGTGAGAGGTGTACGGAACTCATGGTGTAGGGGTGAAATCCGTTGATATCATGGGGAACACCAAATGCGAAGGCAGTACACTGGCGCATATTTGACACTGAAGCACGAAAGCGTGGGT…	Bacteria	Patescibacteria	Paceibacteria	UBA9983_A	UBA9973	UBA9973	UBA9973_sp001786195(GB_GCA_001786195.1)						1	-0.625059	0	Peripheral species
ASV118	TCGAGAATCTTCCGCAATGGGCGAAAGCCTGACGGAGCGACGTTACGTGATTGAAGAAGCTCTTCGGAGTGTAAAAATCTTTTCTCTGGGAGGAAGCCGCAAGGCAGACAGTACCAGAGGAATAAGGGGATCCTAATTCTGTGCCAGCAGGAGCGGTAAGACAGAATCCCCAAGCGTTACCCGGATTTATTGGGCGTAAAGGGTCCGTAGGTGGCAAAGTAAGTTAAAAGTTAAAACTCATCGGCTTAACCTTTGAGCTGCTTTTAATACTGCTTTACTAGAGGGCGTTAGGGGCTAACGGAACCGACGGAGTAGGGGTGAAATCCGTTGATATCGTCGGGAACACCAAAAGCGAAGGCAGTTAGCTGGGACGACCCTGACACTGAGGGACGAAAGCGT…	Bacteria	Patescibacteria	Paceibacteria	Paceibacterales	Staskawiczbacteraceae	XYB1-FULL-32-11	XYB1-FULL-32-11_sp001820485(GB_GCA_001820485.1)						47	0	0	Peripheral species
ASV119	TCGAGAATCTTCCTCAATGCACGAAAGTGTGAAGGAGCGACGCCGCGTGCCGGATGAAGGCCTTCGGGTTGTAAACGGCTTTTATTGGAGAAGAACTAATGACGGTATCCAATGAATAAGAGGTTGCTAACTCCGTGCCAGCAGCAGCGGTAATACGGAGACCTCGAGCGTTATCCGGATTTATTGGGCGTAAAGGGTCCGTAGGCGGTTTTGTAAGTCATCTGTCAAATCGCAAGGCTTAACCTTGCGGCTGCAGCTGATACTGCAAAACTAGAGAGCGGGAGAGGTACACGGAATGGCCGGTGTAGGGGTAAAATCCGTTAATATCGGCTAGAACACCAAAGGCGAAGGCAGTGTACTGGAACGTTTCTGACGCTGAGGGACGAAAGCGTGGGTAGC…	Bacteria	Patescibacteria	ABY1	SG8-24	GWF2-40-263	Unclassified	Unclassified						1	2.05534	0	Peripheral species
ASV120	TCGAGAATCTTCCTCAATGGACGAAAGTCTGAAGGAGCAATGCCGCGTGATCGATGACGCTTTTCGGAGTGTAAAGATCTTTTATCAGGGACGAATTCGTGACGGTACCTGATGAATAAGTCACTGCTAACTACGTGCCAGCAGCAGCGGTAATACGTAGGTGGCGAGCGTTACCCGGATTGATTGGGCGTAAAGGGTCCGTAGGCGGCTCCAAAAGTTCTTGGTCAAATCTTGAGGCTTAACTTCAAGACTGCCAAGAATACTCTGGGGCTAGAGACCGGAAGAGGCAAGCGGAATTGCCGGTGTAGTAGTAAAATGCGTTGATATCGGTAGGAACACCAAAAGCGAAGGCAGCTTGCTAGGACGGTTCTGACGCTCAGGGACGAAAGCGTGGGTAGC…	Bacteria	Patescibacteria	ABY1	UBA1558	GWA2-36-10	XYD1-37-29	XYD1-37-29_sp001818495(GB_GCA_001818495.1)						6	4.75393	0	Module hubs
ASV122	TCGAGAATCTTCCTCAATGGCCGAAAGGCTGAAGGAGCGACGCCGCGTGTAGGAAGACGCCCCTTGGGGTGTAAACTACTTTTCTAAAGGAAAAATTTTTGATGGTACTTTAGGAATAAGCCACTGCTAACTTCGTGCCAGCAGCAGCGGTAATACGAAGGTGGCAAGCGTTATCCGGATTTATTGGGCGTAAAGAGTTCAACGGTGGCTATGATAGTCGAAAATAAAATCTTAAGGCTCAACCTTAAGCCCGTTTTCGATACTTTATAGCTAGAGGGTAGGAGAGGCAAACGGAATTGCTGGTGTAGTAGTAAAATGCGTTAATATCAGCAAGAACACCAAAGGCGAAGGCAGTTTGCTAGAATACTCCTGACACTATACGAACGAAAGCGTGGGTCG…	Bacteria	Patescibacteria	ABY1	UBA10025	UM-FILTER-42-10	UM-FILTER-42-10	UM-FILTER-42-10_sp002774635(GB_GCA_002774635.1)						11	0.473068	0.277778	Peripheral species
ASV123	TCGAGAATCTTCCTCAATGGCCGAAAGGCTGAAGGAGCGACGCCGCGTGTAGGAAGACGCCCTTTGGGGTGTAAACTACTTTTCTAAAGGAAAAATTTTTGATTGTACTTTAGGAATAAGCCACTGCTAACTTCGTGCCAGCAGCAGCGGTAATACGAAGGTGGCAAGCGTTATCCGGATTTATTGGGCGTAAAGAGTTCAACGGTGGCTATGATAGTCGAAAATAAAATCTTAAGGCTCAACCTTAAGCCCGTTTTCGATACTTTATAGCTAGAGGGTAGGAGAGGCAAACGGAATTGCTGGTGTAGTAGTAAAATGCGTTAATATCAGCAAGAACACCAAAGGCGAAGGCAGTTTGCTAGAATACTCCTGACACTATACGAACGAAAGCGTGGGTCG…	Bacteria	Patescibacteria	ABY1	UBA10025	UM-FILTER-42-10	UM-FILTER-42-10	UM-FILTER-42-10_sp002774635(GB_GCA_002774635.1)						1	2.35316	0	Peripheral species
ASV124	TCGAGAATCTTCGGCAATGGGCGAAAGCCTGACCGAGCGACGCCGTGTGCGGGATGAAGGCCTTCGGGTTGTAAACCACTGTCAGAGGGGATGAAATGCCAGGGGGTTCTCCCCCTGGTTTGACAAATCCTCAGAGGAAGTACGGGCTAAGTTCGTGCCAGCAGCCGCGGTAATACGAACCGTACAAACGTTATTCGGAATCACTGGGCTTAAAGGGTGCGTAGGCGGCTCGGTAAGTTGGGTGTGAAATCCCTCGGCTCAACCGAGGAATTGCGCTCAAAACTGCCGGGCTTGAGGGAGACAGAGGTGAGCGGAACTTGCGGTGGAGCGGTGAAATGCGTTGATATCGCAAGGAACACCAGTGGCGAAGGCGGCTCACTGGGTCTCTTCTGACGCTGA…	Bacteria	Planctomycetota	Planctomycetes	Pirellulales	Unclassified	Unclassified	Unclassified						18	1.38643	0.197531	Peripheral species
ASV125	TCGAGAATCTTCGGCAATGGGCGAAAGCCTGACCGAGCGACGCTGCGTGCAGGAAGAAGGCCTTCGGGTTGTAAACTGCTGTCGTGTGGGAAGAACTTTGACGGTACCACACAAGAAAGGGGCACCTAACTCTGTGCCAGCAGGTGCGGTAATACAGAGGCCCCGAGCGTTATCCGGAATAATTGGGCGTAAAGCGTCCGTAGGCGGGAGCGAAACCGTCCACTGTTAAATCCAAGGGCTCAACCCTTTGGCTGCAGTGGATACGGCGCTTCTTGAGGCAGGGAGAGGTAAGCGGAACTCCTGGTGGAGCGGTGAAATGCGTTGATATCAGGGGGAACACCAATTGCGAAGGCAGCTTACTGGTCCTGTCCTGACGCTAAGGGACGACAGCGTGGGGAG…	Bacteria	Patescibacteria	Andersenbacteria	UBA10190	UBA10190	UBA10190	UBA10190_sp001817065(GB_GCA_001817065.1)						29	-0.316228	0	Peripheral species
ASV126	TCGAGAATCTTTAGCAATGGACGAAAGTCTGACTATGCGACGCCGCGTGAGGGATGAAGGTTTTCGGATCGTAAACCTCTTTCGATAGGGAAGAAGTCCAGCACCATTACATGGTGCTGGATTGACGGTACCTAGAGAAGAAGCCACGGCCAACTCCGTGCCAGCAGCCGCGGTAATACGGAGGTGGCGAGCGTTACTCGGATTTACTGGGTGTAAAGGGCAGGTAGGTGGCTATGTAAGTTGTAGGTGAAATCCTTTGACTCAATCAAAGAACTGCCTTCAAAACTGCATAGCTTGAGGCTAGAAGAGGAGAGCGGAATTCCCGGTGTAAGGGTGAAATCTGTAGATATCGGGAGGAACACCTGTGGCGAAAGCGGCTCTCTGGTATAGCTCTGACAC…	Bacteria	Omnitrophota	koll11	GIF10	UBA6249	RBG-13-41-10	RBG-13-41-10_sp001805465(GB_GCA_001805465.1)						25	1.08606	0	Peripheral species
ASV129	TCGAGAATCTTTCACAATGGACGAAAGTCTGATGATGCGACGCCGCGTGGGGGATGACGGTCTTCGGATTGTAAACCCATTTTATTAAGGAGGAACGCTGAAGAGTTAATAGCTTTTCAGTCTGACTGTACTTGATGAATAAGCCACGGCTAACTCCGTGCCAGCAGCCGCGGTAATACGGAGGTGGCGAGCGTTACTCGGTTTGACTGGGTGTAAAGGGTCCGTAGGCGGCCTTGTAAGTGGAAGGTGAAATCTTTCGGCTTAACCGAAAAACTGCCTTTTAGACTGCATGGCTTGAGGATGGAAGAGGAGAGTGGAACTGTCAGTGTAAAGGTGAAATTTGTGGATATTGACAGGAACGCCCGTGGAGAAGTCGGCTCTCTGGTCCATATCTGACGC…	Bacteria	Unclassified	Unclassified	Unclassified	Unclassified	Unclassified	Unclassified						1	-0.922881	0	Peripheral species
ASV130	TCGAGAATCTTTCGCAATGGACGAAAGTCTGACGATGCGACGCCGCGTGAGGGATGAAGGTCTTCGGATCGTAAACCTCTGTCACACGGGAAGAACGTCCTATGGGTGAATAATCCTGTGGGTTGACTGTACTGTGAGAGGAAGCCCCGGCTAACTCCGTGCCAGCAGCCGCGGTAATACGGAGGGGGCAAACGTTGTTCGGATTTATTGGGTGTAAAGGGTATGTAGGCGGGCTTGTAAGTCGGATGTGAAATACTTTAGCTTAACTAAAGAACTGCATTCGAAACTGCTTGTCTTGAGTTTGGGAGAGGAGAGTGGAATTCTCGGTGTAAGGGTGAAATCTGTAGATATCGAGAGGAACACCAGTGGCGAAAGCGACTCTCTGGACCAAAACTGACG…	Bacteria	Unclassified	Unclassified	Unclassified	Unclassified	Unclassified	Unclassified						10	2.20707	0	Peripheral species
ASV131	TCGAGAATCTTTCGCAATGGACGCAAGTCTGACGATGCGACGCCGCGTGAGCGATGAAGGTCTTCGGATCGTAAAGCTCTGTCACCTGGGACGAACGTCCTGATGGCTAATAGCCTGATGGGCTGACGGTACCGGGAGAGGAAGCCACGGCTAACTCCGTGCCAGCAGCCGCGGTAATACGGAGGTGGCAAACGTTGTTCGGATTCATTGGGTGTAAAGGGTATGTAGGTGGCCCTGTAAGTCGAGTGTGAAATCCTTTGGCTCAACCAAAGAACTGCATTCGAAACTGCAAGGCTTGAGTTTGGGAGAGGAGAGTGGAATTCCCGGTGTAAGAGTGAAATCTGTAGATATCGGGAGGAACACCAGTGGCGAAAGCGACTCTCTGGCCCAAAACTGACA…	Bacteria	Omnitrophota	koll11	GIF10	UBA6249	RBG-13-41-10	RBG-13-41-10_sp001805465(GB_GCA_001805465.1)						5	7.77727	0	Module hubs
ASV132	TCGAGAATCTTTTGCAATGCCCGAAAGGGTGACAATGCGACGCCGCGTGAGCGATGAAGGCCTTCGGGTTGTAAAGCTCTGTCAGCTCGGATGAATGCAAAAAAGTTAACACCTTTTTTGTTTGACGGTACGAGCAGAGGAAGCCACGGCTAACTCCGTGCCAGCAGCCGCGGTAATACGGAGGTGGCAAGCGTTGTTCGGATTTACTGGGTGTAAAGGTCATGTAGGCGTCTTATTAAGTCGGATGTGAAATCCCTTGGCTCAACCAAGGAACTGCATTCGATACTGGTAAGATTGAGTACGGGAGAGGAAAGCGGAATTCCGGAAGTAAGGGTGAAATCTGTAGATATCCGGAAGAACACCATTAGCGAAGGCGGCTTTCTGGTCCGATACTGACGC…	Bacteria	Omnitrophota	koll11	UBA1560	Omnitrophaceae_A	Omnitrophus_A	Omnitrophus_A_magneticus(GB_GCA_000954095.1)						18	1.38643	0	Peripheral species
ASV134	TCGAGAATCTTTTGCAATGGGCGCAAGCCCGACAATGCGACGCCGCGTGAGCGATTAAGGCCTTCGGGTTGTAAAGCTCTGTTTGCCTGGAATAAATCCAGCGGTCAAATAGGCCAAAGGGATGAAGGTACAGGCAGAGGAAGCCACGGCTAACTCCGTGCCAGCAGCCGCGGTAATACGGAGGTGGCAAGCGTTGTTCGGATTTATTGGGTGTAAAGGGCATGTAGGTGGTTATGTAAGTCGAGCGTGAAATCCTTTGGCTTAACCAAAGAACTGCACTTGAAACTGCATAACTTGAGTTCGGGAGAGGAGAGCGGAATTCCCGGTGTAAGAGTGAAATCTGTAGATATCGGGAGGAACACCAGTGGCGTAGGCGGCTCTCTGGACCGACACTGACAC…	Bacteria	Omnitrophota	koll11	Unclassified	Unclassified	Unclassified	Unclassified						5	0.5054	0	Peripheral species
ASV135	TCGAGAATCTTTTGCAATGGGCGCAAGCCCGACAATGCGACGCCGCGTGAGCGATTAAGGCCTTCGGGTTGTAAAGCTCTGTTTGCCTGGAATAAATCCAGCGGTCGAATAGGCCAAAGGGATGAAGGTACAGGCAGAGGAAGCCACGGCTAACTCCGTGCCAGCAGCCGCGGTAATACGGAGGTGGCAAGCGTTGTTCGGATTTATTGGGTGTAAAGGGCATGTAGGTGGTTATGTAAGTCGAGCGTGAAATCCTTTGGCTTAACCAAAGAACTGCACTTGAAACTGCATAACTTGAGTTCGGGAGAGGAGAGCGGAATTCCCGGTGTAAGAGTGAAATCTGTAGATATCGGGAGGAACACCAGTGGCGTAGGCGGCTCTCTGGACCGACACTGACAC…	Bacteria	Omnitrophota	koll11	GIF10	UBA6249	RBG-13-41-10	RBG-13-41-10_sp001805465(GB_GCA_001805465.1)						10	-0.326974	0	Peripheral species
ASV137	TCGAGAGTCTTCCACAATGGGCGAAAGCCTGATGGAGCGACGCCGCGTGCAGGATGAAGGTCTTAGGATTGTAAACTGCTTTTCTAGGGGAAAAATCTTGCCCCGCTTAGCGGGGTGAAATGATATTACCCTAGGAATAAGGGGTTGCTAAACTCGTGCCAGCAGCAGCGGTAAAACGAGTACCCCAAGCGTTATCCGAATTTACTGGGCGTAAAGGGTGTGTAGGGGGATATGTTAGTTCTGCCTTAAAAATTCCGGCTTAACCGGAAAGATGGGCAGAAAACGGCATATCTAGAGAGTGCAAGAGGTCTGCGGAACTCACGGTGTAGGGGTGAAATCCGTTGATATCGTGGGGAACACCAAAGGCGAAGGCAGCAGACTGGTGCATTTCTGACCCTG…	Bacteria	Patescibacteria	Paceibacteria	UBA9983	UBA9983	SZUA-82	SZUA-82_sp003231675(GB_GCA_003231675.1)						32	2.23607	0	Peripheral species
ASV14	CCAGGAATATTGGGCAATGGACGAAAGTCTGACCCAGCGACGCCGCGTGGAGGAAGACGGCCTTAGGGTTGTAAACTCCTTTTGCCAAGCCTTTCACGGCTTGGAGAATAAGCCTCTACTAACTACGTGCCAGAAGTCTCGGTAATACGTAGGAGGCAAGCGTTATCCGGATTCATTGGGCGTAAAGTGTGCGTAGGCGGTTCGATGTGTCTTTCTTTAAAGACTGAAGCTTAACTTCAGGAGTGGGAAAGAAACTATCGAACTCGAGGATTATCAGGGATGCTGGAACAGTTAGTGTAGCAGTGAAATGCGTTGATATTAACTGGAACACCAAGGGCGAAGGCAAGCATCTGGGATTTTCCTGACGCTGAGGCACGACAGCTAGGGTAGCGAAAC	Bacteria	Patescibacteria	Microgenomatia	Levybacterales	UBA12049	Unclassified	Unclassified						8	2.31455	0	Peripheral species
ASV140	TCGAGGATATTGGTCAATGGGGGAAACCCTGAACCAGCGACGCCGCGTGCTTGAAGAAGCCCTTCGGGGTGTAAAGAGCTTTTCTGGGGGACGAATCTTCGGATGACAGTACTCCAGGAATAAGGGGGTGCAAACTCTGTGCCAGCAGCCGCGGTAATACAGAGCCCCCGAGCGTTATCCGGATTTACTGGGCGTAAAGGGTCCGTAGGCGGCCAGGAAAGTCTCTGGTTAAATACCCAGGGCTCAACCTTGGGGGTGCTAGAGATACTATCTGGCTAGAGGGCGTTAGGGGCTGATGGAACGGTCGGTGTAGGGGTGAAATCCGTTGATATCGACCGGAACACCAAAAGCGAAGGCATTCAGCTGGGGCGGCCCTGACGCTGAGGGACGAAAGCGTGG…	Bacteria	Patescibacteria	Paceibacteria	Paceibacterales	DG-74-3	DG-74-3	DG-74-3_sp001302985(GB_GCA_001302985.1)						9	0.334511	0.277778	Peripheral species
ASV141	TCGAGGATATTTAGCAATGGACGAAAGTCTGACTATGCGACGCCGCGTGAGGGATGAAGGTCTTCGGATCGTAAACCTCTTTCAATAGGGAAGAAACCCTCCGTTGAAAGACGGAGGTTGACGGTACCTAGAGAAGAAGCCATGGCTAACTCCGTGCCAGCAGCCGCGGTAATACGGAGGTGGCTAGCGTTACTCGGATTCATTGGGTGTAAAGGGCAGGTAGGCGTCCCACTAAGTTAGAAGTGAAATCCTTTGGCTCAACCAAAGAACTGCTTCTAAAACTGATGGGATTGAGACTAGAAGAGGAGAGTGGAATTCCCGGTGTAAGGGTGAAATCTGTAGATATCGGGAGGAACGCCAGTGGCGAAAGCGGCTCTCTGGTCTAGATCTGACGCTGAA…	Bacteria	Omnitrophota	koll11	GIF10	UBA6249	RBG-13-41-10	RBG-13-41-10_sp001805465(GB_GCA_001805465.1)						51	0	0	Peripheral species
ASV145	TCGAGGATATTTAGCAATGGGCGAAAGCCTGACTATGTGACGCCGCGTGAGGGATGAAGGCCTTCGGGTCGTAAACCTCTTTCAATAGGGAAGAAACTTTCAGCTAACTACTGAAACTGACGGTACCTAGAGAAGAAGCCACGGCCAACTCTGTGCCAGCAGCCGCGGTAATACAGAGGTGGCGAGCGTTACTCGGATTTATTGGGTGTAAAGGGCAGGTAGGCGGCTATGCAAGTTGATGGTGAAATCCTGTGGCTTAACCACAGAACTGCCTTCAAAACTGCATAGCTTGAGGCTAGAAGAGGAGAGCGGAATTCCCGGTGTAAGGGTGAAATCTGTAGATATCGGGAGGAACACCAGTGGCGAAGGCGGCTCTCTGGTCTAGCCCTGACGCTGATC…	Bacteria	Omnitrophota	koll11	GIF10	UBA6249	RBG-13-41-10	RBG-13-41-10_sp001805465(GB_GCA_001805465.1)						1	3.84228	0	Module hubs
ASV146	TCGAGGATATTTAGCAATGGGCGAAAGCCTGACTATGTGACGCCGCGTGAGGGATGAAGGTCTTCGGATTGTAAACCTCTTTCGATAGGGAAGAAAACCTGCTCTTAACGGAGTAGACTGACGGTACCTAGAGAAGAAGCCACGGCCAACTCTGTGCCAGCAGCCGCGGTAATACAGAGGTGGCGAGCGTTACTCGGATTTATTGGGTGTAAAGGGCAAGTAGGCGTCTCAACAAGTTAGAAGTGAAATCCTGCAGCTCAACTGCAGAACTGCTTTTAAAACTGTTGGGATTGAGACTGGAAGAGGAGAGCGGAATTCTCGGTGTAAGAGTGAAATCTGTAGATATCGAGAGGAACACCAGTGGCGAAGGCGGCTCTCTGGTCCAGTACTGACGCTGAA…	Bacteria	Omnitrophota	koll11	GIF10	UBA6249	RBG-13-41-10	RBG-13-41-10_sp001805465(GB_GCA_001805465.1)						2	6.60012	0	Module hubs
ASV147	TCGAGGATCATTTGCAATGGGCGCAAGCCTGACAATGCGACGCTGCGTGGAGGATGACGGCCTTCGGGTTGTAAACTCCTGTCATTTGGGAACAAGCTCGGGGAGGGGATAATCCTTTCCGGGGTGATAGTACCAGAAGAGGAAGTCACGGCTAACTCTGTGCCAGCAGCCGCGGTGATACAGAGGTGGCAAGCGTTGTTCGGATTTACTGGGCGTAAAGGGTGCGTAGGTAGTTTTGCATGTCAGATGTGAAAGCTCATCGCTCAACGATGAAAGTGCATTTGAAACTGCAGGACTGGAGTACGGGGGAGGAGAGTGGAATTCTTGGTGTAGCGGTGAAATGCGTAGATATCAAGAAGAACACCGGTGGCGAAGGCGACTCTCTATCCCGATACTGAC…	Bacteria	Verrucomicrobiota	Kiritimatiellae	Unclassified	Unclassified	Unclassified	Unclassified						5	1.27086	0	Peripheral species
ASV148	TCGAGGATCTTTAGCAATGGGCGAAAGCCTGACTATGCGACGCCGCGTGAGGGATGAAGGTTTTCGGATCGTAAACCTCTTTCGATAGGGAAGAATACCCATCTTAATACGATGGAATGACGGTACCTAGAGAAGAAGCCACGGCCAACTCCGTGCCAGCAGCCGCGGTAATACGGAGGTGGCGAGCGTTACTCGGATTCATTGGGTGTAAAGGGCAGGTAGGCGGACCAAAAAGTCCTATTTGAAATCCTTCAGCTCAACTGAAGAACTGGATAGGAAACTGTTGGTCTTGAGGACAGAAGAGGAAAGCGGAATTCCCGGTGTAAGAGTGAAATCTGTAGATATCGGGAGGAACGCCTGTGGCGAAAGCGGCTTTCTGGTCTGTCCCTGACGCTGAAC…	Bacteria	Omnitrophota	koll11	GIF10	UBA6249	RBG-13-41-10	RBG-13-41-10_sp001805465(GB_GCA_001805465.1)						5	0.12267	0	Peripheral species
ASV149	TCGAGGATCTTTAGCAATGGGCGAAAGCCTGACTATGCGACGCCGCGTGAGGGATGAAGGTTTTCGGATCGTAAACCTCTTTCGATGGGGAAGAAGCTCCTCGGCAATAACACTGCCGAGGGTTGACGGTACCTAGAGAAGAAGCCACGGCCAACTCCGTGCCAGCAGCCGCGGTAATACGGGGGTGGCGAGCGTTACTCGGATTCATTGGGTGTAAAGGACAGGTAGGCGGCTATGTAAGTTGGAGGTGAAATCCTGCGGCTCAACCGCAGAACTGCCTTCAAAACTGCATGGCTTGAGGCTAGAAGAGGAGAGCGGAATTCCCGGTGTAAGGGTGAAATCTGTAGATATCGGGAGGAACACCAGTGGCGCAAGCGGCTCTCTGGTCTAGCCCTGACG…	Bacteria	Omnitrophota	koll11	GIF10	UBA6249	RBG-13-41-10	RBG-13-41-10_sp001805465(GB_GCA_001805465.1)						19	0.770552	0	Peripheral species
ASV15	CCAGGAATATTGGGCAATGGGGGAAACCCTGACCCAGCGACGCCGCGTGGAGGAAGAAGGCTTTCGGGTCGTAAACTCCTTTTGCCAAGTCATTCACGGCTTGGCGAATAAGCCTCTACTAACTACGTGCCAGAAGTCTCGGTAATACGTAGGAGGCAAGCGTTATCCGGATTCACTGGGCGTAAAGTGTGCGTAGGCGCCCTAGAAAGTCATATCTTAAATACCAAGGCTTAACCTTGGAAATGGGCATGATACTTTTAGGGTTGAGGATTATCAGGGATGCTGGAACAGTTAGTGTAGCAGTGAAATGCGTTGATATTAACTGGAACACCAAGGGCGAAGGCAGGCATCTGGGATCTTCCTGACGCTGAGGCACGAAAGCTAGGGTAGCGAAAC	Bacteria	Patescibacteria	Microgenomatia	Levybacterales	UBA12049	Unclassified	Unclassified						1	0.864052	0	Peripheral species
ASV150	TCGAGGATCTTTAGCAATGGGCGAAAGCCTGACTATGCGACGCCGCGTGAGGGATGAAGGTTTTCGGATCGTAAACCTCTTTCGATGGGGAAGAATACCTCAGCAATAACACTGCTGAGGGATGACGGTACCTAGAGAAGAAGCCACGGCCAACTCCGTGCCAGCAGCCGCGGTAATACGGGGGTGGCGAGCGTTACTCGGATTCATTGGGTGTAAAGGACAGGTAGGTGGCTATGTAAGTTGGAGGTGAAATCCTGCGGCTTAACCGCAGAACTGCCTTCAAAACTGTATGGCTTGAGGCTAGAAGAGGAGAGTGGAATTCCCGGTGTAAGGGTGAAATCTGTAGATATCGGGAGGAACACCAGTGGCGAAAGCGGCTCTCTGGTCTAGTCCTGACAC…	Bacteria	Omnitrophota	koll11	GIF10	UBA6249	RBG-13-41-10	RBG-13-41-10_sp001805465(GB_GCA_001805465.1)						30	1.10432	0	Peripheral species
ASV151	TCGAGGATCTTTTGCAATGCCCGAAAGGGTGACAATGCGACGCCGCGTGTGTGATGAAGGTTTTCGGATCGTAAAACACTGTCGACCGGGATGAATCTCAGGAGGCTTAATAAGCTTTCAGGGTGACAGTACCGGTAGAGGAAGCCACGGCTAACTCCGTGCCAGCAGCCGCGGTAATACGGAGGTGGCAAGCGTTACTCGGATTGATTGGGTGTAAAGGGTATGTAGGTGGTGAATTAAGTCGAACGTGAAATCCCTTGGCTTAACCAAGGAACTGCATTCGAAACTGATTTGCTTGAGCGACGGAGAGGAAAGCGGAATTCCCGGTGTAACAGTGAAATGTGTAGATATCGGGAGGAACACCAGTGGCGAAGGCGGCTTTCTGGACGTTTGCTGACA…	Bacteria	Omnitrophota	koll11	UBA6215	UBA6215	2-02-FULL-50-19	Unclassified						25	2.65897	0	Module hubs
ASV153	TCGGGAAACTTCTGCAATGCACGCAAGTGTGACAGAGCAAGCCAGAGTGCGTTCCTATAATTGGAACGCTTTTGTAATATGTAAAAAGTATTACGAATAAGGACTGGGTAAGACTGGTGCCAGCCGCCGCGGTAATACCAGCGGTCCAAGTGGCAGCCGCGTTTATTGGGTCTAAAACATCCGTAGCTTGCCTTGTAAGTCTCTTGTGAAATCCGGCATCTCAAGTGTCGGGCGTGCAAGAGATACTGCTTGGCTAGAGACCGGGAGACGTAAGAAGTACGGTTAGGGTAGCGGTAAAATGCGTTGATCCTTACTGGACTAACGATAGCGAAGGCATCTTACGAGAACGGATCTGACAGTGAGGGATGAAGGCTAGGGTCGCAAAAC	Archaea	Nanoarchaeota	Nanoarchaeia	Pacearchaeales	UBA73	UBA73	UBA73_sp002496015(GB_GCA_002496015.1)						13	-0.292539	0	Peripheral species
ASV154	TCGGGAATATTGCGCAATGGACGAAAGTCTGACGCAGCGACGCCGCGTGAGGGATGAAGCACTTCGGTGTGTAAACCTACATCAAAAAGTGGCGGCAAACTACGTGCCAGCAGCAGCGGTTAAACGTAGGCCACAAGCGTTATCCGGAATCATTGGGCGTAAAGAGTGCGTAGGCGGCCCGTCGCGTTTTCTGTTAAATATCGAGGCTCAACCTCGAGCAAGCGGAGAATACGGGCGGGCTAGAAGCAGGAAGGGGGTGCTGGAATTCTGCATGGAGGGGTGAAATCCGTTGATATGCAGAGGAACGCCGAAGGCGAAGGCAAGCACCTGGGACTGCGAAGTCACGTGATGCCGCAAGGCATTTTACGTGATCTTGACGCTAAGGCACGAAAGCTAGGG…	Bacteria	Patescibacteria	Unclassified	Unclassified	Unclassified	Unclassified	Unclassified						5	3.18451	0	Module hubs
ASV156	TCGGGAATTTTGCGCAATGGGCGAAAGCCTGACGCAGCGACGCCGCGTGAAGGATGAATGCCTTCGGGTTGTAAACTTCTTATTAGCACCGGCTAACTACGTGCCAGCAGCAGCGGTCATACGTAGGGTGCAAGCATTACCCGGTCTTATTGGGCGTAAAGAGTTCTGTAGGCGGTTGAATAAGTTGGAAGTTAAATATCCCGGCTCAACCGGGAGGAGGCTTTCAATACTGTTTAACTTAGAGGTAACAAGGGGATAGCGGAACACATGGTGTAGCAGTGAAATGCGTTGATATCATGTGGAACACCAAGGGGGAAGCCAGCTATCTGGGGTTATTCTGACGCTGAGAGACGAAAGCGTGGGGAGTAAAAC	Bacteria	Patescibacteria	WWE3	UBA101185	UBA10185	OXYB2-FULL-41-6	OXYB2-FULL-41-6_sp001773215(GB_GCA_001773215.1)						19	-0.60833	0	Peripheral species
ASV157	TGAGGAATATTCCACAATGGGCGAAAGCCTGATGGAGCGACGCCGTGTGTGTGATGAAGTCTTTCGGGATGTAAAGCACTGTCAGAGGGGAAGATATTGACGGTACCCTCAGAGGAAGCCCCGGCTAACTACGTGCCAGCAGCCGCGGTAATACGTAGGGGGCGAGCGTTGTCCGGAATTACTGGGCATAAAGGGCGCGTAGGTGGCCTGATAAGTGAGATGTAAAAGGTATGAGCTCAACTCATATATGCATCTCAAACTGTCTCGCTAGAGAGAGTCAGAGGAAAGCGGAACTTCCGGTGTAGCGGTGAAATGCGTAGATATCGGAAGGAACACCAGTGGCGAAGGCGGCTTTCTGGGACTCTTCTGACACTGAGGCGCGAAAGCTAGGGGAGCAAA…	Bacteria	Margulisbacteria	WOR-1	O2-12-FULL-45-9	XYB2-FULL-48-7	Unclassified	Unclassified						7	1.51551	0	Peripheral species
ASV159	TGAGGAATATTGCACAATGGGCGAAAGCCTGATGCAGCAACGCCGCGTGAGGGACGAAGGCCTTCGGGTTGTAAACCTCTTTTCTGGGGGAAGAGACAAGGACGGTACCTCAGGAATAAGTCTCGGCTAACTACGTGCCAGCAGCCGCGGTAAAACGTAGGAGGCGAGCGTTATCCGGATTTACTGGGCGTAAAGCGCACGCAGGCGGTTCCGTTAGTCGGACGTGAAAGCTCCTGGCTTAACTGGGAGAGGCCGTTCGATACTGCGGGACTTGAGGTTGGGAGAGGGGTGTGGAATTCCCGGTGTAGTGGTGGAATGCGTAGATATCGGGAGGAACACCTGTGGCGAAAGCGGCACCCTGGCCCACACCTGACGCTGAGGTGCGAAAGCGTGGGGAGC…	Bacteria	Chloroflexota	Anaerolineae	4572-78	4572-78	4572-78	4572-78_sp002084875(GB_GCA_002084875.1)						19	0.770552	0	Peripheral species
ASV16	CCGAGAATATTCGACAATGGGGGAAACCCTGATCGAGCGACGCCGCGTGGATGAAGAAGGGCTTCGGCCTGTAAAATTCTTTTCTAGGGGAGGAACCTTCGGGTGACAGTACCCTAGGAATAAGGGGGTGCAAATTCTGTGCCAGCAGCCGCGGTAATACAGAACCCCCAAGCGTTATCCGGATTTATTGGGCGTAAAGGGTCCGTAGGTGGTTTAGTTAGTCCAAGGTTAAATACTTCAGGCTCAACCTGAAGGGTGCTTTGGAAACGGCTAAACTAGAGGGCATTAGGGGCTGATGGAACGGTCGGTGTAGGAGTGAAATCCGTTGATATCGACCGGAACACCGAAAGCGAAGGCATTCAGCTGGGGTGACCCTGACACTGAGGGACGAAAGCGTGG…	Bacteria	Patescibacteria	Paceibacteria	Paceibacterales	Unclassified	Unclassified	Unclassified						4	1.08291	0	Peripheral species
ASV163	TGAGGAATATTGCACAATGGGGGAAACCCTGATGCAGCAACGCCGCGTGGAGGATGACGCATTTCGGTGTGTAAACTCCTTTTATGAGTCAAGAAAATGACGGTAGCTCATGAATAAGCACCGGCTAACTCCGTGCCAGCAGCCGCGGTAATACGGAGGGTGCAAGCGTTACTCGGAATCACTGGGCGTAAAGGACGCGTAGGCGGGTTGTCAAGTCAGGTGTGAAATCCTACAGCTTAACTGTAGAACTGCACTTGAAACTGGCAACCTAGAGTATGGGAGGGGGAGATGGAATTAGTGGTGTAGGGGTAAAATCCGTAGATATCACTAGGAATATCAAAAGCGAAGGCGATCTCCTGGAACATTACTGACGCTAAGGCGTGAAAGCGTGGGGAGCAA…	Bacteria	Campylobacterota	Campylobacteria	Campylobacterales	Sulfurimonadaceae	Sulfurimonas	Sulfurimonas_denitrificans(RS_GCF_000012965.1)						1	-0.0294145	0	Peripheral species
ASV164	TGAGGAATATTGCACAATGGGGGAAATCCTGATGCAGCAACGCCGCGTGGAGGATGACGCATTTCGGTGTGTAAACTCCTTTTATATGTCAAGAAAATGACGGTAGCATATGAATAAGCACCGGCTAACTCCGTGCCAGCAGCCGCGGTAATACGGAGGGTGCAAGCGTTACTCGGAATCACTGGGCGTAAAGGACGCGTAGGCGGGTTGTCAAGTCAGGTGTGAAATCCTACAGCTTAACTGTAGAACTGCACTTGAAACTGGCAACCTAGAGTATGGGAGGGGGAGATGGAATTAGTGGTGTAGGGGTAAAATCCGTAGATATCACTAGGAATATCAAAAGCGAAGGCGATCTCCTGGAACATTACTGACGCTAAGGCGTGAAAGCGTGGGGAGCAA…	Bacteria	Campylobacterota	Campylobacteria	Campylobacterales	Sulfurimonadaceae	Sulfurimonas	Unclassified						4	0.188636	0	Peripheral species
ASV165	TGAGGAATATTGCGCAATGGGCGAAAGCCTGACGCAGCAACGCCGCGTGGGGGATGAAGGCTCTTGGGTTGTAAACCCCTGTCGAGCAAGACGAACGGTCCTTGGGCTAATATCCCAGGGAATTGACGGTATTGCTAGAGGAAGCCTCGGCTAACTACGTGCCAGCAGCCGCGGTAATACGTAGGAGGCAAGTGTTGTTCGGAATTATTGGGCGTAAAGAGCATGTAGGCGGCTTTGTAAGTCAGGGGTGAAATCCCTCGGCTCAACCGAGGAAGTGCCTTTGAAACTACAGAGCTTGAGTATGAGAGAGGAAAGCGGAATTTCCAGTGTAGCGGTGAAATGCGTAGATATTGGAAAGAACACCGGTGGCGAAGGCGGCTTTCTGGATCATTACTGACG…	Bacteria	Unclassified	Unclassified	Unclassified	Unclassified	Unclassified	Unclassified						11	1.87044	0.66609	Connector hubs
ASV166	TGAGGAATATTGCGCAATGGGCGAAAGCCTGACGCAGCGACGCCGCGTGGGTGATGAAGGTCTTCGGATCGTAAAGCCCTTTTAGAGAGGAAGATAATGACGGTACTCTCAGAATAAGCCTTGGCTAACTACGTGCCAGCAGCCGCGGTAATACGTATAAGGCGAGCGTTATTCGGATTTACTGGGCGTAAAGGGTGTCTAGGCGGGATAATAAGTCAAATGTGAAATTCCAGGGCTTAACCCTGAAACTGCGTTTGATACTGTTATTCTTGAGTACATGAGGGGAGAACGGAATTCCCGGTGTAGCGGTGAAATGTGTAGATATCGGGAAGAACACCAGTGGCGAAGGCGGTTCTCTGGCATGATACTGACGCTAAAGCACGAAGGCGTGGGGAGCAA…	Bacteria	Unclassified	Unclassified	Unclassified	Unclassified	Unclassified	Unclassified						18	1.12531	0	Peripheral species
ASV168	TGAGGAATATTGCGCAATGGGGGAAACCCTGACGCAGCGACGCCGCGTGGATGATGAAGGCCTTCGGGTCGTAAAATCCTTTCAGAAGGGACGAAATCAAAAGGGAAAATATTCCTTTTGGATGACGGTACCTTCAGAAGAAGCCCCGGCTAACTACGTGCCAGCAGCCGCGGTAATACGTATGGGGCGAGCGTTGTTCGGAATTATTGGGCGTAAAGGGTATGTAGGCGGTTTGATAAGTCAGGCGTGAAAGTCCATGGCTTAACCTTGGAAAGCCGTTTGAAACTGTCAAACTTGAGTCCAGGAGAGGAGAGCGGAATTCCCGGTGTAGCGGTGAAATGTGTAGATATCGGGAAGAACATCAGTGGCGAAGGCGGCTCTCTGGACTGGAACTGACGC…	Bacteria	Unclassified	Unclassified	Unclassified	Unclassified	Unclassified	Unclassified						21	0.613793	0	Peripheral species
ASV17	CCGAGAATATTCGTCAATGGGGGAAACCCTGAACGAGCGACGCCGCGTGAACGAAGAAGGACTTCGGTCTGTAAAATTCTTTTCTAAGGGAGGAATCCGCCGCAAGGCGGATGACAGTACCTTAGGAATAAGGGGGTGCAAATTCTGTGCCAGCAGCCGCGGTAAGACAGAACCCCCAAGCGTTATCCAAATTTATTGGGCGTAAAGGGTCCGTAGGTGGTTAAGTTAGTCCAAAGTCAAATACTTCAGGCTCAACCTGAAGGACGCTTTGGATACGGCTTAACTTGAGGGCGTTAGGGGCTGATGGAACGGTCGGTGTAGGGGTGAAATCCGTTGATATCGACCGGAACACCGAAAGCGAAGGCATTCAGCTGGGGCGACCCTGACACTGAGGGACGA…	Bacteria	Patescibacteria	Paceibacteria	Paceibacterales	UBA10102	UBA10102	UBA10102_sp001825035(GB_GCA_001825035.1)						3	0.498279	0.18	Peripheral species
ASV170	TGAGGAATATTGCGCAATGGGGGAAACCCTGACGCAGCGACGCCGCGTGGATGATGAAGGCCTTCGGGTCGTAAAATCCTTTCAGAAGGGACGAAATCAAAAGGGGAAATATCTCTTTTGGATGACGGTACCTTCAGAAGAAGCCTCGGCTAACTCCGTGCCAGCAGCCGCGGTAAGACGGATGAGGCGAGCGTTGTTCGGAATTATTGGGCGTAAAGGGTATGTAGGCGGTTTGATAAGTCAGGCGTGAAAGTCCATGGCTTAACCTTGGAAAGCCGTTTGAAACTGTCAAACTTGAGTCCAGGAGAGGAGAGCGGAATTCCCGGTGTAGCGGTGAAATGTGTAGATATCGGGAAGAACATCAGTGGCGAAGGCGGCTCTCTGGACTGGAACTGACGC…	Bacteria	Unclassified	Unclassified	Unclassified	Unclassified	Unclassified	Unclassified						11	-0.458512	0	Peripheral species
ASV171	TGAGGAATATTGCGCAATGGGGGAAACCCTGACGCAGCGACGCCGCGTGGATGATGAAGGCCTTCGGGTCGTAAAATCCTTTCAGAAGGGACGAAATCAAAAGGGGAAATATCTCTTTTGGATGACGGTACCTTCAGAAGAAGCCTCGGCTAACTCCGTGCCAGCAGCCGCGGTAAGACGGATGAGGCGAGCGTTGTTCGGAATTATTGGGCGTAAAGGGTATGTAGGCGGTTTGATAAGTCAGGCGTGAAAGTCCATGGCTTAACCTTGGAAAGCCGTTTGAAACTGTCAAACTTGAGTCCAGGAGAGGAGAGCGGAATTCCCGGTGTAGCGGTGAAATGTGTAGATATCGGGAAGAACATCGGTGGCGAAGGCGGCTCTCTGGACTGGAACTGACGC…	Bacteria	Unclassified	Unclassified	Unclassified	Unclassified	Unclassified	Unclassified						18	2.43092	0	Peripheral species
ASV172	TGAGGAATATTGCGCAATGGGGGAAACCCTGACGCAGCGACGCCGCGTGGATGATGAAGGCTTTCGGGTCGTAAAATCCTGTCAGATGGGAAGAAATGCATAGGGGCTAATACCCTTTATGTTTGACGGTACCATCAAAGGAAGCACCGGCTAACTCCGTGCCAGCAGCCGCGGTAATACGGAGGGTGCAAGCGTTGTTCGGAATTACTGGGCGTAAAGCGCGCGTAGGCGGTTTGTTAAGTCAGATGTGAAAGTCCACGGCTCAACCATGGAAGTGCATTTGATACTGGCAGACTTGAGTACTGGAGGGGGTGGTGGAATTCCCGGTGTAGAGGTGAAATTCGTAGATATCGGGAGGAATACCGGTGGCGAAGGCGACCACCTGGCCAGATACTGACG…	Bacteria	Desulfobacterota	Desulfobulbia	Desulfobulbales	Desulfocapsaceae	Unclassified	Unclassified						29	-0.316228	0	Peripheral species
ASV173	TGAGGAATATTGCGCAATGGGGGAAATCCTGACGCAGCGACGCCGCGTGGATGATGAAGGCCTTCGGGTCGTAAAATCCTTTCAGAAGGGACGAAATCAAAAGGGAAAATATTCCTTTTGGATGACGGTACCTTCAGAAGAAGCCCCGGCTAACTACGTGCCAGCAGCCGCGGTAATACGTATGGGGCGAGCGTTGTTCGGAATTATTGGGCGTAAAGGGTATGTAGGCGGTTTGATAAGTCAGGCGTGAAAGTCCATGGCTTAACCTTGGAAAGCCGTTTGAAACTGTCAAACTTGAGTCCAGGAGAGGAGAGCGGAATTCCCGGTGTAGCGGTGAAATGTGTAGATATCGGGAAGAACATCAGTGGCGAAGGCGGCTCTCTGGACTGGAACTGACGC…	Bacteria	Unclassified	Unclassified	Unclassified	Unclassified	Unclassified	Unclassified						21	2.5867	0	Module hubs
ASV174	TGAGGAATATTGCGCAATGGGGGCAACCCTGACGCAGCGACGCCGCGTGGATGATGAAGGCCTTCGGGTCGTAAAATCCTGTCAGATGGAAAGAAGTGCGAGATGGTTAATACCCATTTCGTTTGACGGTACCATCAGAGGAAGCACCGGCTAACTCCGTGCCAGCAGCCGCGGTAATACGGAGGGTGCAAGCGTTGTTCGGATTTACTGGGCGTAAAGCGCGCGTAGGCGGTTTGTTAAGTCAGATGTGAAAGCCCAGGGCTCAACCCTGGACGTGCATTTGAAACTGGCAGACTTGAGTATTGGAGGGGGTGGTGGAATTCCCGGTGTAGAGGTGAAATTCGTAGATATCGGGAGGAATACCGGTGGCGAAGGCGACCACCTGGCCAAATACTGACG…	Bacteria	Desulfobacterota	Desulfobulbia	Desulfobulbales	Desulfocapsaceae	Desulfocapsa	Desulfocapsa_sulfexigens(RS_GCF_000341395.1)						20	5.56904	0	Module hubs
ASV176	TGAGGAATATTGGACAATGGGCGCAAGCCTGATCCAGCGACGCCGCGTGAGTGATGAAGGCCTTTGGGTCGTAAAGCTCTGTCAGCAGGGAAGAACGGCCGTGCGGTTAATACCCGTGCGGATTGACGGTACCTGCAGAGGAAGCACCGGCTAACTCCGTGCCAGCAGCCGCGGTAATACGGAGGGTGCGAGCGTTAATCGGAATTACTGGGCGTAAAGGGCGCGTAGGCGGCTGATCAAGTCAGGTGTGAAAGCCCACGGCTTAACCGTGTGAAGTGCATCTGAAACTGGTAGGCTTGAGTATCGGAGAGGAAAGTGGAATTCCCGGTGTAGAGGTGAAATTCGTAGATATCGGGAGGAATACCGGTGGCGAAGGCGACTTTCTGGACGAATACTGAC…	Bacteria	Desulfobacterota	Desulfobulbia	Desulfobulbales	Desulfurivibrionaceae	Unclassified	Unclassified						37	1.73205	0	Peripheral species
ASV177	TGAGGAATATTGGACAATGGGCGCAAGCCTGATCCAGCGACGCCGCGTGAGTGATGAAGGCCTTTGGGTCGTAAAGCTCTGTCAGCAGGGAAGAACGGCCGTGTGGTTAATACCCATGCGGATTGACGGTACCTGCAGAGGAAGCACCGGCTAACTCCGTGCCAGCAGCCGCGGTAATACGGAGGGTGCGAGCGTTAATCGGAATTACTGGGCGTAAAGGGCGCGTAGGCGGCTTATCAAGTCAGGTGTGAAAGCCCACGGCTTAACCGTGTGAAGTGCATCTGAAACTGGTAGGCTTGAGTATCGGAGAGGAAAGTGGAATTCCCGGTGTAGAGGTGAAATTCGTAGATATCGGGAGGAATACCGGTGGCGAAGGCGACTTTCTGGACGAATACTGAC…	Bacteria	Desulfobacterota	Desulfobulbia	Desulfobulbales	Desulfurivibrionaceae	Unclassified	Unclassified						26	1.32295	0	Peripheral species
ASV178	TGAGGAATATTGGGCAATGCCCGAAAGGGTGACCCAGCAACGCCGCGTGGAGGATGAAGTCCTTTTGGATGTAAACTCCTGTTGGAAGGGACGAATAATTAATGCCCGTAAGAGCATTAGTCTGACGGTACCTTCAAAGAAAGCACCGGCTAACTACGTGCCAGCAGCCGCGGTAATACGTAGGGTGCAAGCGTTGTCCGGATTTACTGGGTGTAAAGGGCGCGCAGGCGGACCTTTAAGTCATGGGTGAAATCTTTCCGCTTAACGGAAAAACTGCCCCTGATACTATTGGTCTTGAGTTCGGTAGAGGGAGATGGAATTCCAGGTGTAGCGGTGAAATGCGTAGATATCTGGAAGAACACCGGTGGCGAAGGCGATCTCCTGGCCCGAAACTGACGC…	Bacteria	Bacteroidota	Ignavibacteria	Ignavibacteriales	Ignavibacteriaceae	Ignavibacterium	Ignavibacterium_album(RS_GCF_000258405.1)						3	-0.305484	0	Peripheral species
ASV179	TGAGGAATATTGGTCAATGGGCGCAAGCCTGAACCAGCCATCCCGCGTGCAGGATGACAGCCCTATGGGTTGTAAACTGCTTTTATACAGGAAGAAATCTCCGATCGTGATCGGAACTGACTGTACTGTAAGAATAAGCATCGGCTAACTCCGTGCCAGCAGCCGCGGTAATACGGAGGATGCAAGCGTTATCCGGATTTATTGGGTTTAAAGGGTGCGTAGGCGGAAGTCTAAGTCAGTGGTGAAATCTTGCGGCTTAACCGTAAAATTGCCATTGATACTGGTTTTCTTGAATTCAGTTGAGGTAGGCGGAATGTGTAGTGTAGCGGTGAAATGCTTAGATATTACACAGAACACCAATTGCGAAGGCAGCTTACTAAACTGACATTGACGCTGAGG…	Bacteria	Bacteroidota	Bacteroidia	Bacteroidales	Prolixibacteraceae	Unclassified	Unclassified						1	0.864052	0	Peripheral species
ASV18	CCGAGAATATTCGTCAATGGGGGAAACCCTGAACGAGCGACGCCGCGTGAATGAAGAAGGACTTCGGTCTGTAAAATTCTTTTCTAAGGGAGGAATCCGCAAGGATGACAGTACCTTAGGAATAAGGGGGTGCAAATTCTGTGCCAGCAGCCGCGGTAAGACAGAACCCCCAAGCGTTATCCGAATTTATTGGGCGTAAAGGGTCCGTAGGTGGTTAAGTTAGTCTAAGGTCAAATACTTCAGGCTCAACCTGGAGGACGCTTTAGATACGGCTTAACTTGAGGGCGTTAGGGGCTGATGGAACGGTCGGTGTAGGGGTGAAATCCGTTGATATCGACCGGAACACCGAAAGCGAAGGCATTCAGCTGGGGCGACCCTGACACTGAGGGACGAAAGCGT…	Bacteria	Patescibacteria	Paceibacteria	Paceibacterales	UBA10102	UBA10102	UBA10102_sp001825035(GB_GCA_001825035.1)						12	5.29009	0	Module hubs
ASV180	TGAGGAATATTGGTCAATGGGCGGAAGCCTGAACCAGCCATCCCGCGTGCAGGAAGACGGCGCTATGCGTTGTAAACTGCTTTTCCGGGGGGCGAAACTCCCGCACGAGTGCGGGACTGACGGTACCCTGGGAATAAGCATCGGCTAACTCCGTGCCAGCAGCCGCGGTAATACGGAGGATGCGAGCGTTATCCGGATTTATTGGGTTTAAAGGGTGCGTAGGCGGAGTATTAAGTCAGTGGTGAAAACCTGCAGCTTAACTGTAGAATTGCCGTTGATACTGATATTCTTGAGTGTGGTCAAGGTAGGCGGAATGTGTAATGTAGCGGTGAAATGCTTAGATATTACACAGAACACCGATTGCGAAGGCAGCTTGCTGGGCCATTACTGACGCTGATG…	Bacteria	Bacteroidota	Bacteroidia	Bacteroidales	Unclassified	Unclassified	Unclassified						30	1.87734	0	Peripheral species
ASV181	TGAGGAATCTTCCGCAATGGGCGAAAGCCTGACGGAGCGACACCGCGTGAAGGATGAAGGCCTTTTGGTTGTAAACTTCTTTTCTGAGGGAATAAATGATGAAGTTACCTCAGGAATAAGCACCGGCTAACTACGTGCCAGCAGCCGCGGTAATACGTAGGGTGCAAGCGTTATCCGGAATTATTGGGCGTAAAGCGTCCCTAGGCTGCTTGATAAGTTTGTGGTTAAATCCGGTCGCTCAACGATCGAATCGTCACAAAAACTGACAGGCTAGAGAATGGCAGGGGCAATTGGAATTCCACATGTAGGGGTAAAATCCGTTGATATGTGGAGGAACACCAAAAGCGAAGGCAGATTGCTGGGCCATTTCTGACGCTGAAGGACGAAAGCGTGGGGAGC…	Bacteria	Patescibacteria	Gracilibacteria	UM-FILTER-43-11	UM-FILTER-43-11	UM-FILTER-43-11	UM-FILTER-43-11_sp002792495(GB_GCA_002792495.1)						17	3.42307	0	Module hubs
ASV182	TGAGGAATCTTCCGCAATGGGCGAAAGCCTGACGGAGCGACACCGCGTGAAGGATGACACCCTTTTGGGCGTAAACTTCTGTTCTGAGGGACGAAATTTTTGACGGTACCTCAGGAGAAAGCACCGGCTAATTCTGTGCCAGCAGCCGCGGTAAGACAGAAGGTGCAAGCGTTACTCGGAATTACTGGGCGTAAAGGGTCCGTAGGTGTTCCTGCAAGTCTGGTGTCAAAATGCGAAGCTTAACTTCGCATCCGTACCGGAAACTATGGGAATCGAGCCATTCAGAGGTATCTGGAATGCCGTGTGTAGGGGTAAAATCCGTTGATCCACGGTAGAACGCCAAAAGCGAAGGCAGGATACTAGGAATGTGCTGACACTCAGGGACGAAAGCGTGGGGAG…	Bacteria	Patescibacteria	Gracilibacteria	Peribacterales	Peribacteraceae	Peribacter	Peribacter_sp001872575(GB_GCA_001872575.1)						18	2.69204	0.132653	Module hubs
ASV184	TGAGGAATCTTCCGCAATGGGGGAAACCCTGACGGAGCGACACCGCGTGAAGGATGACACCCCTTGGGGCGTAAACTTCTGTTCTGAGGGACGAAATTTTTGACGGTACCTCAGGAGAAAGCACCGGCTAATTCCGTGCCAGCAGCCGCGGTAATACGGAAGGTGCAAGCGTTACTCGGAATAACTGGGCGTAAAGCGTCCGCAGGTGATTTGATAAGTCTGGCGTAAAAGCACTTAGCTCAACTGAGTGTACGTGCCGGAAACTATCAAAATTGAGTCATTCAGAGGCATCTGGAATGCCATGTGTAGGGGTAATATCCGTTGATCCATGGTAGAACGCCAAAAGCGAAGGCAAGATGCTGGGAATGTACTGACACTCAGGGACGAAAGCGTGGGGAG…	Bacteria	Patescibacteria	Gracilibacteria	Peribacterales	Peribacteraceae	UBA2144	UBA2144_sp002328295(GB_GCA_002328295.1)						24	3.87298	0	Module hubs
ASV186	TGAGGAATCTTGCGCAATGGGGGAAACCCTGACGCAGCAACGCCGCGTGAGTGAGGAAGGTCTTCGGATCGTAAAGCTCTGTCAGTTGGGAAGAAACGCATAGGGGTAAATAGCCCCTGTGTCTGACGGTACCAACAGAGGAAGCACCGGCTAACTCCGTGCCAGCAGCCGCGGTAATACGGAGGGTGCAAGCGTTGTTCGGAATTATTGGGCGTAAAGAGCGTGTAGGCGGCCGGATATGTCAGATGTGAAAGCCCTGAGCTCAACTCAGGAAGTGCATTTGAAACTATTCGGCTCGAGTAGGGGAGAGGGAAGTGGAATTCCTGGTGTAGAGGTGAAATTCGTAGATATCAGGAGGAACACCGGTGGCGAAGGCGACTTCCTGGCCCTATACTGACG…	Bacteria	Desulfobacterota	Syntrophia	Syntrophales	Unclassified	Unclassified	Unclassified						13	0.946449	0	Peripheral species
ASV187	TGAGGAATCTTGCGCAATGGGGGAAACCCTGACGCAGCAACGCCGCGTGAGTGAGGAAGGTCTTCGGATCGTAAAGCTCTGTCAGTTGGGAAGAAACGCATAGGGGTAAATAGCCCCTGTGTCTGACGGTACCAACAGAGGAAGCACCGGCTAACTCCGTGCCAGCAGCCGCGGTAATACGGAGGGTGCAAGCGTTGTTCGGAATTATTGGGCGTAAAGAGCGTGTAGGCGGCCGGATATGTCAGATGTGAAAGCCCTGAGCTCAACTCAGGAAGTGCATTTGAAACTATTTGGCTCGAGTAGGGGAGAGGGAAGTGGAATTCCTGGTGTAGAGGTGAAATTCGTAGATATCAGGAGGAACACCGGTGGCGAAGGCGACTTCCTGGCCCTATACTGACG…	Bacteria	Desulfobacterota	Syntrophia	Syntrophales	Unclassified	Unclassified	Unclassified						10	0.623293	0	Peripheral species
ASV188	TGAGGAATCTTGCGCAATGGGGGAAACCCTGACGCAGCAACGCCGCGTGAGTGAGGAAGGTCTTCGGATCGTAAAGCTCTGTCAGTTGGGAAGAAACGCATGAGAGCGAATACCTCTCATGCTTGACGGTACCAACAGAGGAAGCACCGGCTAACTCCGTGCCAGCAGCCGCGGTAATACGGAGGGTGCAAGCGTTGTTCGGAATTATTGGGCGTAAAGAGCGTGTAGGCGGCCGGATATGTCAGATGTGAAAGCCCTGAGCTCAACTCAGGAAGTGCATTTGAAACTATTCGGCTCGAGTAGGGGAGAGGGAAGTGGAATTCCTGGTGTAGAGGTGAAATTCGTAGATATCAGGAGGAACACCGGTGGCGAAGGCGACTTCCTGGCCCTATACTGACG…	Bacteria	Desulfobacterota	Syntrophia	Syntrophales	Unclassified	Unclassified	Unclassified						13	1.97894	0	Peripheral species
ASV189	TGAGGAATCTTGCGCAATGGGGGAAACCCTGACGCAGCAACGCCGCGTGAGTGAGGAAGGTCTTCGGATCGTAAAGCTCTGTCAGTTGGGAAGAAACGCATGAGAGCGAATACCTCTCATGCTTGACGGTACCAACAGAGGAAGCACCGGCTAACTCCGTGCCAGCAGCCGCGGTAATACGGAGGGTGCAAGCGTTGTTCGGAATTATTGGGCGTAAAGAGCGTGTAGGCGGCCGGATATGTCAGATGTGAAAGCCCTGAGCTCAACTCAGGAAGTGCATTTGAAACTATTTGGCTCGAGTAGGGGAGAGGGAAGTGGAATTCCTGGTGTAGAGGTGAAATTCGTAGATATCAGGAGGAACACCGGTGGCGAAGGCGACTTCCTGGACCAATACTGACG…	Bacteria	Desulfobacterota	Syntrophia	Syntrophales	Unclassified	Unclassified	Unclassified						15	1.37387	0	Peripheral species
ASV19	CCGGGAATCGTGCGCAATGGGCGAAAGCCTGACGCCGCGACGCCGCGTGCGGGATGAAGGTCTTCGGATCGTAAACCGCTTAATTTCGAGCAATCGCGAGGAAGGATTAAGCACCTGCAAACTACGTGCCAGAAGCCTCGGTAAGGCGTAGGGTGCGAGCGTTATCCGGATTTATTGGGCGTAAAGAGTTTCGTAGGCGTCCCGCCAAGTTTTTGGTAAAATCCCAAGGCTTAACCTTGGACATGCCAAAAAAACTGGCGGGATTGAGTGACGTCGAAGATGCTGGAATTCTGCATGTAGGAGTGAAATCCATTGATATGCAGAAGAACACCAAGGGCGAAGGCAGGCATCTAGGCGTTTACCGACGCTGATGAACGAAAGCTAGGGGAGCGAAAG	Bacteria	Patescibacteria	Microgenomatia	Unclassified	Unclassified	Unclassified	Unclassified						19	0.0811107	0	Peripheral species
ASV192	TGAGGAATCTTGCGCAATGGGGGAAACCCTGACGCAGCCACGCCGCGTGGGTGAAGAAGGCCTTCGGGTCGTAAAGCCCTGTCAGGTGGGAAGAACCGCATAGGACTGAATAAGTCCTTTGCCTGACGGTACCACCAAAGGAAGCACCGGCTAACTCCGTGCCAGCAGCCGCGGTAATACGGAGGGTGCAAGCGTTGTTCGGAATTACTGGGCGTAAAGAGTGTGTAGGCGGCTGGGTAAGTCATATGTGAAAGCCCTCGGCTCAACCGAGGAAGTGCATCTGAAACTGCCTAGCTTGAGTCCTAGAGAGGGGTGTGGAATTCCCGGTGTAGAGGTGGAATTCGTAGATATCGGGAGGAACACCAGTGGCGAAGGCGACACCCTGGATGGAGACTGACG…	Bacteria	Desulfobacterota	Desulfarculia	Desulfarculales	Desulfarculaceae	Unclassified	Unclassified						12	2.04617	0.152778	Peripheral species
ASV193	TGAGGAATCTTGCGCAATGGGGGAAACCCTGACGCAGCCACGCCGCGTGGGTGAAGAAGGCCTTCGGGTCGTAAAGCCCTGTCAGGTGGGAAGAACCGCATTGAACTTAATAAGTTCTTTGCCTGACGGTACCACCAAAGGAAGCACCGGCTAACTCCGTGCCAGCAGCCGCGGTAATACGGAGGGTGCAAGCGTTGTTCGGAATTACTGGGCGTAAAGAGTGTGTAGGCGGCTAAGTAAGTCATATGTGAAAGCCCTCGGCTCAACCGAGGAAGTGCATGTGATACTGCTTAGCTTGAGTCCTGGAGAGGGGTGTGGAATTCCCGGTGTAGAGGTGAAATTCGTAGATATCGGGAGGAACACCAGTGGCGAAGGCGACACCCTGGACGGAGACTGACG…	Bacteria	Desulfobacterota	Desulfarculia	Desulfarculales	Desulfarculaceae	Desulfarculus	Desulfarculus_baarsii(RS_GCF_000143965.1)						8	-0.46291	0	Peripheral species
ASV194	TGAGGAATCTTGCGCAATGGGGGCAACCCTGACGCAGCAACGCCGCGTGAGTGAGGAAGGTCTTCGGATCGTAAAGCTCTGTCAGTTGGGAAGAAACGCTTGGAAGCCAATACCTTTCATGCTTGACGGTACCAACAGAGGAAGCACCGGCTAACTCCGTGCCAGCAGCCGCGGTAATACGGAGGGTGCAAGCGTTGTTCGGAATTATTGGGCGTAAAGAGCGTGTAGGCGGCCGGATATGTCAGATGTGAAAGCCCTGAGCTCAACTCAGGAAGTGCATTTGAAACTGTCCGGCTAGAGTAGGGGAGAGGGAAGTGGAATTCCTGGTGTAGAGGTGAAATTCGTAGATATCAGGAGGAACACCGGTGGCGAAGGCGACTTCCTGGCCCTATACTGACG…	Bacteria	Desulfobacterota	Syntrophia	Syntrophales	Unclassified	Unclassified	Unclassified						58	0	0	Peripheral species
ASV195	TGAGGAATCTTGCGCAATGGGGGCAACCCTGACGCAGCAACGCCGCGTGAGTGAGGAAGGTCTTCGGATCGTAAAGCTCTGTCAGTTGGGAAGAAACGCTTGGAAGCCAATACCTTTCATGCTTGACGGTACCAACAGAGGAAGCACCGGCTAACTCCGTGCCAGCAGCCGCGGTAATACGGAGGGTGCAAGCGTTGTTCGGAATTATTGGGCGTAAAGAGCGTGTAGGCGGCCGGATATGTCAGATGTGAAAGCCCTGGGCTTAACCCAGGAAGTGCATTTGAAACTGTCCGGCTAGAGTAGGGGAGAGGGAAGTGGAATTCCTGGTGTAGAGGTGAAATTCGTAGATATCAGGAGGAACACCGGTGGCGAAGGCGACTTCCTGGCCCTATACTGACG…	Bacteria	Desulfobacterota	Syntrophia	Syntrophales	Unclassified	Unclassified	Unclassified						26	1.32295	0	Peripheral species
ASV197	TGAGGAATCTTGCGCAATGGGGGCAACCCTGACGCAGCAACGCCGCGTGAGTGAGGAAGGTCTTCGGATCGTAAAGCTCTGTCGGATGGAAAGAACCGCATAGAGGTAAACAGCCTCTATGTCTGACGGTACCATCAAAGGAAGCACCGGCTAACTCCGTGCCAGCAGCCGCGGTAATACGGGGGGTGCAAGCGTTGTTCGGAATTATTGGGCGTAAAGAGCGTGTAGGCGGCCGGATGTGTCAGATGTGAAAGCCCTGGGCTTAACCCAGGAAGTGCATTTGAAACTGTCCGGCTAGAGTAGGGGAGAGGGAAGTGGAATTCCTGGTGTAGAGGTGAAATTCGTAGATATCAGGAGGAACACCGGTGGCGAAGGCGACTTCCTGGCCCTATACTGACG…	Bacteria	Desulfobacterota	Syntrophia	Syntrophales	Smithellaceae	Unclassified	Unclassified						3	-0.00407312	0	Peripheral species
ASV198	TGAGGAATCTTGCGCAATGGGGGCAACCCTGACGCAGCAACGCCGCGTGAGTGAGGAAGGTCTTCGGATCGTAAAGCTCTGTCGGATGGAAAGAACCGCATAGAGGTGAATAGCCTATATGTCTGACGGTACCATCAAAGGAAGCACCGGCTAACTCCGTGCCAGCAGCCGCGGTAATACGGGGGGTGCAAGCGTTGTTCGGAATTATTGGGCGTAAAGAGCGTGTAGGCGGCCGGATGTGTCAGATGTGAAAGCCCTGGGCTTAACCCAGGAAGTGCATTTGAAACTGTCCGGCTTGAGTAGGGGAGAGGGAAGTGGAATTCCTGGTGTAGAGGTGAAATTCGTAGATATCAGGAGGAACACCGGTGGCGAAGGCGACTTCCTGGCCCTATACTGACG…	Bacteria	Desulfobacterota	Syntrophia	Syntrophales	Smithellaceae	Smithella	Unclassified						16	0.223491	0	Peripheral species
ASV199	TGAGGAATCTTGCGCAATGGGGGCAACCCTGACGCAGCAACGCCGCGTGAGTGAGGAAGGTCTTCGGATCGTAAAGCTCTGTCGGATGGAAAGAACCGCATAGAGGTGAATAGCCTCTATGTCTGACGGTACCATCAAAGGAAGCACCGGCTAACTCCGTGCCAGCAGCCGCGGTAATACGGGGGGTGCAAGCGTTGTTCGGAATTATTGGGCGTAAAGAGCGTGTAGGCTGCCGGATGTGTCAGATGTGAAAGCCCTGGGCTTAACCCAGGAAGTGCATTTGAAACTGTCCGGCTTGAGTAGGGGAGAGGGAAGTGGAATTCCTGGTGTAGAGGTGAAATTCGTAGATATCAGGAGGAACACCGGTGGCGAAGGCGACTTCCTGGCCCTATACTGACG…	Bacteria	Desulfobacterota	Syntrophia	Syntrophales	Smithellaceae	Unclassified	Unclassified						3	3.61286	0.131963	Module hubs
ASV2	CAAGGAATATTGGGCAATGGGCGAAAGCCTGACCCAGCGACACCGCGTGGGGGAAGAAGGCCTTCGGGTCGTAAATCCCTTTTCCCAGGGAAGAATAATGACGGTACCTGGGGAATAAGCCTCGGCTAACTACGTGCCAGCAGCCGCGGTAATACGTAGGAGGCAAGCGTTATCCGGATTTACTGGGCGTAAAGAGGGCGTAGGCGGCTTTTCAAGTCGGATGTAAAATCTCCCGGCTCAACTGGGAGGGCTCATTCGATACTGTTGGGCTAGAGTGCAGCAGAGGGAGGTGGAATTCCCGGTGTAGTGGTGAAATGCGTAGATATCGGGAGGAACACCAGTGGCGAAGGCGGCCTCCTGGGCTGTTACTGACGCTGAGGCCCGAAAGCGTGGGGAGCA…	Bacteria	Chloroflexota	Dehalococcoidia	Dehalococcoidales	RBG-16-60-22	RBG-16-56-11	RBG-16-56-11_sp001796865(GB_GCA_001796865.1)						19	-0.60833	0	Peripheral species
ASV20	CTAGGAATATTCGGCAATGGGCGAAAGCCTGACCGAGCGACGCCGCGTGCGGGATGAAGACCTTCGGGTTGTAAACCGCTGTGGAGAGGGAAAATAATGATGGTACCTCTCTAGAAAGCACCTGCTAACTACGTGCCAGAAGCCTCGGTGATACGTAGGGTGCAAGCATTATCCGGATTTACTGGGCGTAAAGAGTGTCGTAGGCGGTTTAGTAAGTGATTGGTGAAAGCCTCTGGCTCAACCAGGGAACTGCCAGTCATACTACTAAACTAGAGTGATTTCGGGAAGGCTGGAATTCTCGGTGTAGGGGTGAAATCCGTTGATATCGAGAAGAACACCAAGGGCGAAGGCAGGCCTTTAGGAATCTACTGACGCTGATGAACGAAAGCTTGGGGAGCA…	Bacteria	Patescibacteria	Microgenomatia	Curtissbacterales	GWA2-41-24	WO2-FULL-40-11	WO2-FULL-40-11_sp001776505(GB_GCA_001776505.1)						62	0	0	Peripheral species
ASV200	TGAGGAATCTTGCGCAATGGGGGCAACCCTGACGCAGCAACGCCGCGTGAGTGAGGAAGGTCTTCGGATCGTAAAGCTCTGTCGGATGGAAAGAACCGCATAGAGGTGAATAGCCTCTATGTCTGACGGTACCATCAAAGGAAGCACCGGCTAACTCCGTGCCAGCAGCCGCGGTAATACGGGGGGTGCAAGCGTTGTTCGGAATTATTGGGCGTAAAGAGTGTGTAGGCTGCCGGATGTGTCAGATGTGAAAGCCCTGGGCTTAACCCAGGAAGTGCATTTGAAACTGTCCGGCTTGAGTAGGGGAGAGGGAAGTGGAATTCCTGGTGTAGAGGTGAAATTCGTAGATATCAGGAGGAACACCGGTGGCGAAGGCGACTTCCTGGCCCTATACTGACG…	Bacteria	Desulfobacterota	Syntrophia	Syntrophales	Unclassified	Unclassified	Unclassified						20	6.05361	0	Module hubs
ASV201	TGAGGAATCTTGCGCAATGGGGGCAACCCTGACGCAGCAACGCCGCGTGAGTGAGGAAGGTCTTCGGATCGTAAAGCTCTGTCGGATGGAAAGAACCGCATAGGGGTAAATAGCCCCTGTGTCTGACGGTACCATCAAAGGAAGCACCGGCTAACTCCGTGCCAGCAGCCGCGGTAATACGGGGGGTGCAAGCGTTGTTCGGAATTATTGGGCGTAAAGAGCGTGTAGGCGGCCTGATGTGTCAGATGTGAAAGCCCTGGGCTTAACCCAGGAAGTGCATTTGAAACTGTCAGGCTTGAGTAGGGGAGAGGGAAGTGGAATTCCTGGTGTAGAGGTGAAATTCGTAGATATCAGGAGGAACACCGGTGGCGAAGGCGACTTCCTGGCCCTATACTGACG…	Bacteria	Desulfobacterota	Syntrophia	Syntrophales	Unclassified	Unclassified	Unclassified						6	0.704	0	Peripheral species
ASV202	TGAGGAATCTTGCGCAATGGGGGCAACCCTGACGCAGCAACGCCGCGTGAGTGAGGAAGGTCTTCGGATCGTAAAGCTCTGTCGGATGGAAAGAACCGCATAGGGGTAAATAGCCCCTGTGTCTGACGGTACCATCAAAGGAAGCACCGGCTAACTCCGTGCCAGCAGCCGCGGTAATACGGGGGGTGCAAGCGTTGTTCGGAATTATTGGGCGTAAAGAGCGTGTAGGCGGCCTGATGTGTCAGATGTGAAAGCCCTGGGCTTAACCCAGGAAGTGCATTTGAAACTGTCCGGCTTGAGTAGGGGAGAGGGAAGTGGAATTCCTGGTGTAGAGGTGAAATTCGTAGATATCAGGAGGAACACCGGTGGCGAAGGCGACTTCCTGGCCCTATACTGACG…	Bacteria	Desulfobacterota	Syntrophia	Syntrophales	Smithellaceae	Unclassified	Unclassified						57	0	0	Peripheral species
ASV204	TGAGGAATCTTGCGCAATGGGGGCAACCCTGACGCAGCAACGCCGCGTGAGTGATGAAGGCCTTCGGGTCGTAAAGCTCTGTCAGATGGGAAGAAAATTTTTGCGGTAAATAATCGCAGGGATTGACGGTACCGTTAAAGGAAGCACCGGCTAACTCCGTGCCAGCAGCCGCGGTAATACGGAGGGTGCAAGCGTTGTTCGGAATTATTGGGCGTAAAGAGCGTGTAGGCGGCCTTGTAAGTCAGATGTGAAATCCCTTGGCTTAACCAAGGAAGGGCATTTGAAACTGCTTGGCTTGAGTACGGGAGGGGGAAGTGGAATTCCCGGTGTAGAGGTGAAATTCGTAGATATCGGGAGGAACACCAGTGGCGAAGGCGGCTTCCTGGACCGATACTGACG…	Bacteria	Desulfobacterota	BSN033	SM23-61	SM23-61	SM23-61	SM23-61_sp001304105(GB_GCA_001304105.1)						1	0.268408	0	Peripheral species
ASV205	TGAGGAATCTTGCGCAATGGGGGCAACCCTGACGCAGCAACGCCGCGTGAGTGATGAAGGCCTTCGGGTCGTAAAGCTCTGTCAGATGGGAAGAAAGTCCCGACGGTAAATAATCGTAGGGATTGACGGTACCGTCAGAGGAAGCACCGGCTAACTCCGTGCCAGCAGCCGCGGTAATACGGAGGGTGCTAGCGTTGTTCGGAATCATTGGGCGTAAAGAGCGTGTAGGCGGCTAGGTAAGTCAGATGTGAAATCCCTTGGCTTAACCAAGGAAGGGCATTTGAAACTGCTTGGCTTGAGTACGGGAGGGGGAAGTGGAATTCCCGGTGTAGAGGTGAAATTCGTAGATATCGGGAGGAACACCAGTGGCGAAGGCGGCTTCCTGGACCGATACTGACG…	Bacteria	Desulfobacterota	BSN033	SM23-61	SM23-61	SM23-61	SM23-61_sp001304105(GB_GCA_001304105.1)						1	1.16187	0	Peripheral species
ASV207	TGAGGAATTTTCCACAATGGGCGAAAGCCTGATGGAGCAATGCCGCGTGCAGGAAGACGGCCTTCGGGTTGTAAACTGCTTTTGCGAAGAAAGATTATGACGGTACTTCGCGAATAAGGGCCTGCTAACTACGTGCCAGCAGCAGCGGTAATACGTAGGGCCCGAGCGTTATCCGGATTTATTGGGCGTAAAGAGTTCGTAGGCGGATTAGTAAGTCCAATGTTAAAGTCCCCGGCTCAACCGGGGAACAGCGTTGGAAACTACTTATCTTGAGAGTGGTAGAGGCAGACGGAATTCTCGGTGTAGGGGTAATATCCGTAGATATCGAGAAGAACACCAAAGGCGAAGGCAGTCTGCTGGGCCATCTCTGACGCTGAGGAACGAAAGCGTGGGGAGCGA…	Bacteria	Patescibacteria	Kazan-3B-28	Kazan-3B-28	UBA10110	UBA10110	UBA10110_sp003524745(GB_GCA_003524745.1)						29	-0.316228	0	Peripheral species
ASV209	TGAGGAATTTTCCACAATGGGCGAAAGCCTGATGGAGCGACGCCGTGTGTAGGATGAAGTCCTTCGGGATGTAAACTACTGTCAGAGGGAAAGATATTGACGGTACCCTCAGAGGAAGCCCCGGCTAACTACGTGCCAGCAGCCGCGGTAATACGTAGGGGGCAAGCGTTGTCCGGAATTATTGGGCGTAAAGCGTATGTAGGTTGTCTTGTAAGTCAGGTGTAAAATTCCCGAGCTCAACTCGGGCCAGCATTTGATACTGCTTGACTAGAGAATGGTAGAGGAAAGCGGAACTTCCGGTGTAGCGGTGAAATGCGTAGATATCGGAAGGAACACCAGTGGCGAAGGCGGCTTTCTGGGCCATTTCTGACACTGAGATACGAAAGCTAGGGGAGCAAA…	Bacteria	Margulisbacteria	WOR-1	O2-12-FULL-45-9	O2-12-FULL-45-9	O2-12-FULL-45-9-A	O2-12-FULL-45-9-A_sp001771365(GB_GCA_001771365.1)						6	4.27036	0	Module hubs
ASV21	CTAGGAGTATTGCGCAATGGACGAAAGTCTGACGCAGCGACGCCGCGTGCGGGATGAAGGCCTTCGGGTCGTAAACCGCTAAACTCCGAGATCAAATCGGAGGATAAGTGCCTGCTAACTACGTGCCAGCAGCCGCGGTAATACGTAGGGCACAAGCGTTATCCGGAATTACTGGGTGTAAAGGGTCCGCAGGCGGTCTATTAAGTCTCCTGTTAAAGCCCCCGACTTAATCGGGGAAAGGCGGGAGATACTGATAGACTAGAGTGAGTTCGGGGCTACTGGAACTTGTCATGTAGGGGTGAAATCCGTGGATATGACAAGGAACACCGAGGGCGAAGGCGGGTAGCTAGGATTTTACTGACGCTCAGGGACGAAAGCTAGGGGAGCAAACT	Bacteria	Patescibacteria	Unclassified	Unclassified	Unclassified	Unclassified	Unclassified						1	0.56623	0	Peripheral species
ASV210	TGAGGAATTTTCCGCAATGGGCGAAAGCCTGACGGAGCGACGCCGTGTGTGTGATGAAGTCCTTCGGGACGTAAAACACTGTCAGAGGGGACGATAATGACGGTACCCTCAGAGGAAGGCCCGGCTAACTACGTGCCAGCAGCCGCGGTAATACGTAGGGGCCAAGCGTTGTCCGGAATTACTGGGCGTAAAGAGTATGTAGGCGGCTTTGTAAGTCCGATGTTAAATCTCCCGGCTCAACCGGGAACCTGCATTGGATACTGCTTAGCTAGAGAGTAGCAGAGGAAAGTGGAACTTCCGGTGTAGCGGTGAAATGCGTAGATATCGGAAGGAACACCAGTGGCGAAGGCGACTTTCTGGGCTATTTCTGACGCTGAGATACGAAAGCCAGGGGAGCAA…	Bacteria	Margulisbacteria	WOR-1	O2-12-FULL-45-9	XYB2-FULL-48-7	2-01-FULL-53-15	2-01-FULL-53-15_sp001772335(GB_GCA_001772335.1)						1	-0.625059	0.444444	Peripheral species
ASV211	TGAGGAATTTTCCGCAATGGGGGAAACCCTGACGGAGCGACGCCGCGTGGGTGAAGAAGGCTTTCGGGTTGTAAAGCCCTGTCAGGTGGGACGAAATCCCGGGTGTGAATAGCGCTTGGGGATGACTGTACCACCAAAGGAAGCACCGGCCAACTACGTGCCAGCAGCCGCGGTAATACGTAGGGTGCAAGCGTTATCCGGAATCACTGGGCGTAAAGAGCTCGTAGGCGGTCTGGTAAGTCCTATGTGAAAGACCCGGGCTTAACTCGGGGAACGCGTCGGATACTGCCGGACTTGAGAGCGGGAGAGGAAAGTGGAATTCCAGGTGTAGCGGTGAAATGCGTAGATATCTGGAAGAACACCAGTGGCGAAGGCGGCTTTCTAGACCGCATCTGACGC…	Bacteria	Unclassified	Unclassified	Unclassified	Unclassified	Unclassified	Unclassified						2	1.83819	0	Peripheral species
ASV212	TGAGGAATTTTGCGCAATGGGCGAAAGCCTGACGCAGCAACGCCGCGTGATCGATTGAAGCTTTGAGGAGTGTAAAGGTCTGTCGCGAGAGAAGAAATGGTCCGACGAAAATATTTTCGGATTTTGACGGTATCTCGTGAGAAAGCTCCGGCTAACTCCGTGCCAGCAGCCGCGGTAATACGGGGGGAGCAAGCGTTGTCCGGAATCACTGGGCGTAAAGGGCACGTAGGCGGCTTTGTAAGTTTCTGGTGAAATACTTCTGCTCAACAGAAGAATTGCCAGAAAAACTACAAGGATTGAGTTCGGGAGAGGGAAGCGGAATTCCTGGTGTAGCGGTGAAATGCGTAGATATCAGGAAGAACACCGGTGGCGAAGGCGGCTTCCTAGCCTGAAACTGAC…	Bacteria	Marinisomatota	UBA2242	UBA2242	UBA2242	UBA2242	UBA2242_sp002347855(GB_GCA_002347855.1)						10	4.1076	0.203704	Module hubs
ASV213	TGAGGAATTTTGCGCAATGGGCGAAAGCCTGACGCAGCGACGCCGCGTGAGTGATGAAGGCCTTCGGGTTGTAAAGCTCTGTCAGAGGGGACGATAATGACGGTACCCTCAGAGGAAGCCTCGGCTAACTACGTGCCAGCAGCCGCGGTAAGACGTAGGGGGCAAGCGTTGTCCGGATTCATTGGGCGTAAAGAGCTCGTAGGCGGAATTGTAAGTCTGAAAGTAAATCTATCGGCTCAACCGATAGGCCATTTTGGATACTGCAGTTATTGAGAACAGGAGAGGATAGCGGAATTCCTGGTGTAGTGGTGAAATACGTAGATATCAGGAGGAACACCGGTGGCGAAGGCGGCTGTCTGGCCTGTTTCTGACGCTGAGGAGCGAAAGCTAGGGTAGCGA…	Bacteria	Unclassified	Unclassified	Unclassified	Unclassified	Unclassified	Unclassified						3	-0.205014	0	Peripheral species
ASV214	TGAGGAATTTTGCGCAATGGGGGAAACCCTGACGCAGCAACGCCGCGTGAGCGAAGAAGGCCTTCGGGTCGTAAAGCTCTGTCAAGTGGGAAAAAAGTCTTTCGGTTAATACCCGGAAAATTTGATGGTACCATTGGAGGAAGCACCGGCTAACTCCGTGCCAGCAGCCGCGGTAATACGGAGGGTGCAAGCGTTGTTCGGAATTACTGGGCGTAAAGGGCGTGCAGGCGGTTTGGCAAGTCAGATGTGAAAGCCCTGGGCTTAACCCGGGAAGTGCATTTGAAACTGCCTTTCTTGAGTATGGGAGAGGAGAGTGGAATTCCCAGTGTAGAGGTGAAATTCGTAGATATTGGGAGGAACACCCGTGGCGAAGGCGACTCTCTGGACCAATACTGACGC…	Bacteria	Desulfobacterota	Desulfobacteria	Desulfatiglandales	Desulfatiglandaceae	Desulfatiglans	Desulfatiglans_anilini(RS_GCF_000422285.1)						2	0.219141	0	Peripheral species
ASV215	TGAGGAATTTTGCGCAATGGGGGAAACCCTGACGCAGCAACGCCGCGTGAGTGAAGAAGGCCCTTGGGTCGTAAAGCTCTGTCGACAGGGAAGAAATTACCATTGTTTAATAGATGGTGGTATTGACGGTACCTGTAGAGGAAGCACCGGCTAACTCCGTGCCAGCAGCCGCGGTAATACGGGGGGTGCAAGCGTTATTCGGAATTATTGGGCGTAAAGGGCGCGTAGGCGGTCTTGTCGGTCAGATGTGAAAGCCCGGGGCTCAACCCTGGAAGTGCATTTGAAACAGCAAGACTTGAGTACGGGAGAGGAGAGCGGAATTCCTGGTGTAGAGGTGAAATTCGTAGATATCAGGAGGAACACCGATGGCGAAGGCAGCTCTCTGGACCGATACTGACG…	Bacteria	Desulfobacterota	Desulfobacteria	Desulfobacterales	Desulfobacteraceae	Desulfobacula	Desulfobacula_toluolica(RS_GCF_000307105.1)						19	-0.60833	0	Peripheral species
ASV216	TGAGGAATTTTGCGCAATGGGGGAAACCCTGACGCAGCAACGCCGCGTGAGTGAAGAAGGCCTTCGGGTCGTAAAGCTCTGTCAAGTGGGAAAAAAGGCTTTCGGTTAAGAGCTGTAAGCTCTGATGGTACCACTGGAGGAAGCACCGGCTAACTCCGTGCCAGCAGCCGCGGTAATACGGAGGGTGCGAGCGTTGTTCGGAATTATTGGGCGTAAAGAGCGTGTAGGCGGTTTGGTAAGTCAGATGTGAAAGCCCTGGGCTCAACCCAGGAAGTGCATTTGAAACTGCCATCCTTGAGTATGGGAGAGGGGAGTGGAATTCCCAGTGTAGAGGTGAAATTCGTAGATATTGGGAGGAACACCCGTGGCGAAGGCGACTCTCTGGACCAATACTGACGC…	Bacteria	Desulfobacterota	Desulfobacteria	Desulfatiglandales	Desulfatiglandaceae	Desulfatiglans	Desulfatiglans_anilini(RS_GCF_000422285.1)						10	1.89032	0	Peripheral species
ASV218	TGAGGAATTTTGCGCAATGGGGGAAACCCTGACGCAGCAACGCCGCGTGAGTGAAGAAGGCTTTCGGGTCGTAAAGCTCTGTCAAATGGGAAAAAATCTTTTTGATTAATAGTCGGAAGGACTGATGGTACCATTAGAGGAAGCACCGGCTAACTCCGTGCCAGCAGCCGCGGTAATACGGAGGGTGCAAGCGTTGTTCGGAATTACTGGGCGTAAAGAGCGTGTAGGCGGTTTGGCAAGTCAGATGTGAAAGCCCTGGGCTTAACCCAGGAAGTGCATTTGAAACTACCTTTCTTGAGTATGGGAGAGGAGAGTGGAATTCCCAGTGTAGAGGTGAAATTCGTAGATATTGGGAGGAACACCCGTGGCGAAGGCGACTCTCTGGACCAATACTGACGC…	Bacteria	Desulfobacterota	Desulfobacteria	Desulfatiglandales	Desulfatiglandaceae	Desulfatiglans	Desulfatiglans_anilini(RS_GCF_000422285.1)						4	5.77785	0	Module hubs
ASV219	TGAGGAATTTTGCGCAATGGGGGAAACCCTGACGCAGCAACGCCGCGTGAGTGAAGAAGGCTTTCGGGTCGTAAAGCTCTGTCAAGTGGGAAAAAAGTCTGATGATTAATAGTTGTCAGATCTGATGGTACCACTGGAGGAAGCACCGGCTAACTCCGTGCCAGCAGCCGCGGTAATACGGAGGGTGCAAGCGTTGTTCGGAATTACTGGGCGTAAAGGGCGTGCAGGCGGGTTGGTAAGTCAGATGTGAAAGCCCTGGGCTTAACCCAGGAAGTGCATTTGAAACTGCCATCCTAGAGTATGGGAGAGGAGAGTGGAATTCCCAATGTAGAGGTGAAATTCGTAGATATTGGGAGGAACACCCGTGGCGAAGGCGACTCTCTGGACCAATACTGACGC…	Bacteria	Desulfobacterota	Desulfobacteria	Desulfatiglandales	NaphS2	4484-190-2	4484-190-2_sp002050025(GB_GCA_002050025.1)						7	-0.0121241	0	Peripheral species
ASV220	TGAGGAATTTTGCGCAATGGGGGAAACCCTGACGCAGCAACGCCGCGTGAGTGAAGAAGGTTTTCGGATCGTAAAGCTCTGTCAAGTGGGAAAAAATCCCTTTCGTGAATAGCGGAAGGGTTTGATGGTACCACTAGAGGAAGCACCGGCTAACTCCGTGCCAGCAGCCGCGGTAATACGGAGGGTGCAAGCGTTGTTCGGAATTATTGGGCGTAAAGGGCGTGTAGGCGGTTTGGTAAGTCAGATGTGAAAGCCCTGGGCTCAACCCAGGAAGTGCATTTGAAACTGCCATACTTGAGTATGGGAGAGGAGAGTGGAATTCCCAGTGTAGAGGTGAAATTCGTAGATATTGGGAGGAACACCCGTGGCGAAGGCGACTCTCTGGACCAATACTGACGC…	Bacteria	Desulfobacterota	Desulfobacteria	Desulfatiglandales	Desulfatiglandaceae	Desulfatiglans	Desulfatiglans_anilini(RS_GCF_000422285.1)						3	-0.205014	0	Peripheral species
ASV221	TGAGGAATTTTGCGCAATGGGGGAAACCCTGACGCAGCAACGCCGCGTGAGTGAAGAAGGTTTTCGGATCGTAAAGCTCTGTCAAGTGGGAAAAAATCCCTTTTGTAAATAGCGGAAGGGTTTGATGGTACCACTAGAGGAAGCACCGGCTAACTCCGTGCCAGCAGCCGCGGTAATACGGAGGGTGCAAGCGTTGTTCGGAATTATTGGGCGTAAAGGGCGTGTAGGCGGCTTGGTAAGTCAGATGTGAAAGCCCTGGGCTCAACCCAGGAAGTGCATTTGATACTGCCATGCTTGAGTATGGGAGAGGAGAGTGGAATTCCCAGTGTAGAGGTGAAATTCGTAGATATTGGGAGGAACACCCGTGGCGAAGGCGACTCTCTGGACCAATACTGACGC…	Bacteria	Desulfobacterota	Desulfobacteria	Desulfatiglandales	Desulfatiglandaceae	Desulfatiglans	Desulfatiglans_anilini(RS_GCF_000422285.1)						14	1.68772	0	Peripheral species
ASV222	TGAGGAATTTTGCGCAATGGGGGAAACCCTGACGCAGCAACGCCGCGTGAGTGATGAAGGCCTTCGGGTCGTAAAGCTCTGTCAAGTGGGAAGAACCTGATTAATGATAATACCATTAATCACTGACGGTACCACTGAAGGAAGCACCGGCTAACTCCGTGCCAGCAGCCGCGGTAATACGGAGGGTGCAAGCGTTATTCGGAATCATTGGGCGTAAAGGGCGCGTAGGCGGTTTTTTAAGTCAGATGTGAAAGCCCGGGGCTTAACCCCGGAAGTGCATTTGAAACTGAAAGACTTGAGTATGGGAGAGGGAAGTGGAATTCCTGGTGTAGAGGTGAAATTCGTAGATATCAGGAGGAACACCGGTGGCGAAGGCGACTTCCTGGACCAATACTGACG…	Bacteria	Desulfobacterota	Desulfobacteria	Desulfobacterales	Desulfosarcinaceae	Desulfatitalea	Desulfatitalea_sp000961655(GB_GCA_000961655.1)						12	0.299439	0.32	Peripheral species
ASV223	TGAGGAATTTTGCGCAATGGGGGAAACCCTGACGCAGCAACGCCGCGTGAGTGATGAAGGCCTTCGGGTCGTAAAGCTCTGTCAAGTGGGAAGAACCTGCGAAACGCTAATATCGTTTAGCACTGACGGTACCACTGAAGGAAGCACCGGCTAACTCCGTGCCAGCAGCCGCGGTAATACGGAGGGTGCGAGCGTTACTCGGAATTACTGGGCGTAAAGGGCGCGTAGGCTGTTTGGTAAGTCAGATGTGAAAGCCCGGGGCTTAACCCCGGAAGTGCATCAGAAACTGCCGGACTTGAGTATGGGAGAGGGAAGTGGAATTCCTGGTGTAGAGGTGAAATTCGTAGATATCAGGAGGAACACCGGTGGCGAAGGCGACTTCCTGGACCAATACTGACG…	Bacteria	Desulfobacterota	Desulfobacteria	Desulfobacterales	Desulfosarcinaceae	Desulfatitalea	Desulfatitalea_sp000961655(GB_GCA_000961655.1)						15	0.754281	0	Peripheral species
ASV225	TGAGGAATTTTGCGCAATGGGGGAAACCCTGACGCAGCAACGCCGCGTGAGTGATGAAGGCTTTCGAGTCGTAAAGCTCTGTCAAGTGAGAAGAACCTATCCCGCGCTAATACCGCGGGATACTGACGGTACCACTGAAGGAAGCACCGGCTAACTCCGTGCCAGCAGCCGCGGTAATACGGAGGGTGCGAGCGTTATTCGGAATTATTGGGCGTAAAGGGCGCGTAGGCGGTCTTTTAAGTCAGATGTGAAAGCCCGGGGCTCAACCCCGGAAGTGCATTTGAAACTAAGTGACTTGAGTATGGGAGAGGGAAGTGGAATTCCTGGTGTAGAGGTGAAATTCGTAGATATCAGGAGGAACACCGGTGGCGAAGGCGACTTCCTGGACCAATACTGACG…	Bacteria	Desulfobacterota	Desulfobacteria	Desulfobacterales	Unclassified	Unclassified	Unclassified						2	6.12392	0	Module hubs
ASV226	TGAGGAATTTTGCGCAATGGGGGAAACCCTGACGCAGCAACGCCGCGTGAGTGATGAAGGCTTTCGAGTCGTAAAGCTCTGTCAAGTGGGAAGAACATGTTTGATGTTAATACCATCTTACACTGACGGTACCACTGAAGGAAGCACCGGCTAACTCCGTGCCAGCAGCCGCGGTAATACGGGGGGTGCAAGCGTTATTCGGATTTATTGGGCGTAAAGGGCGCGTAGGCGGTCTCTAATGTCAGATGTGAAAGCCCGGGGCTCAACCCTGGAAGTGCATTTGAAACTTAGTGACTTGAGTATGGGAGAGGGAAGTGGAATTCCTGGTGTAGCGGTGAAATGCGTAGATATCAGGAGGAACACCGGTGGCGAAGGCGACTTCCTGGACCAATACTGACG…	Bacteria	Desulfobacterota	Desulfobacteria	Desulfobacterales	Desulfosarcinaceae	Desulfatitalea	Desulfatitalea_sp000961655(GB_GCA_000961655.1)						12	1.04804	0	Peripheral species
ASV227	TGAGGAATTTTGCGCAATGGGGGAAACCCTGACGCAGCAACGCCGCGTGAGTGATGAAGGCTTTCGAGTCGTAAAGCTCTGTCAAGTGGGAAGAATCTAAAATATGATAATACCATATTTTACTGACGGTACCACTGAAGGAAGCACCGGCTAACTCCGTGCCAGCAGCCGCGGTAATACGGAGGGTGCAAGCGTTATTCGGAATTATTGGGCGTAAAGGGCGCGTAGGCGGCTTCTTAAGTCAGATGTGAAAGCCCGGGGCTTAACCCCGGAAGTGCATTTGAAACTAAGTGGCTTGAGTATGGGAGAGGGAAGTGGAATTCCTGGTGTAGAGGTGAAATTCGTAGATATCAGGAGGAACACCGGTGGCGAAGGCGACTTCCTGGACCAATACTGACG…	Bacteria	Desulfobacterota	Desulfobacteria	Desulfobacterales	Unclassified	Unclassified	Unclassified						12	-0.199626	0	Peripheral species
ASV228	TGAGGAATTTTGCGCAATGGGGGAAACCCTGACGCAGCAATACCACGTGGGTGATGAAGGTCTTCGGATTGTAAAGCCCTGTCAAATGGAAAGAAAAGCTTGAGGTTAACACCCTCAAGACTTGACGGTACTATTAGAGGAAGTCTCGGCTAACTACGTGCCAGCAGCCGCGGTAATACGTATGAGGCTAACGTTGTTCGGATTTACTGGGCGTAAAGGGTGTGTAGGCGGTTTAGTAAGTCTGATGTGGAATCTAGAAGCTTAACTTCTATACGTCATCAGAAACTACTTAACTTGAGTACAGGAGGGGAGAGTGGAATTCCAGGTGTAGCGGTGAAATGCTTAGATATCTGGAGGAACACCAGTGGTGAAGACGGCTCTCTGGACTGTAACTGACGC…	Bacteria	Unclassified	Unclassified	Unclassified	Unclassified	Unclassified	Unclassified						29	-0.948683	0	Peripheral species
ASV229	TGAGGAATTTTGCGCAATGGGGGAAACCCTGACGCAGCGACGCCGCGTGGGTGATGAAGGCTTTCGAGTCGTAAAGCCCTGTCAAGTGGGAAGAACCGTTAATGTGCTAATACCATGTTAACTTGACGGTACCACTAAAGGAAGCACCGGCTAACTCCGTGCCAGCAGCCGCGGTAATACGGAGGGTGCAAGCGTTGTTCGGAATTACTGGGCGTAAAGGGCGCGTAGGCGGCACTGTAAGTCGGATGTGAAAGTCCAGGGCTTAACCCTGGAAGTGCATCTGATACTGCAGAGCTTGAGTATCGGAGGGGAAAGTAGAATTCCCGGTGTAGAGGTGAAATTCGTAGATATCGGGAGGAATACCGGTGGCGAAGGCGACTTTCTGGACGAATACTGACG…	Bacteria	Desulfobacterota	Desulfobulbia	Desulfobulbales	Desulfurivibrionaceae	DB1	DB1_sp001914235(GB_GCA_001914235.1)						29	-0.948683	0	Peripheral species
ASV23	CTGGGAATATTGCGCAATGGGCGAAAGCCTGACGCAGCGACGCCGCGTGCGGGACGAAGGCCTTCGGGTCGTAAACCGCTGTGGAGGGGGAAGATAATGACGGTACCCCTCTAGAAAGTACCTGCTAACTACGTGCCAGAAGCCTCGGTGATACGTAGGGTACAAGCATTATCCGGATTTATTGGGCGTAAAGAGTATCGTAGGCGGTATAGTAAGTGGTTAGTGAAATCCTTTGGCTCAACCAAAGAACTGCTAGTCATACTGCTAAACTTGAGTAATTTCGGGAAGGCTGGAATTTTCGGTGTAGGGGTGAAATCCGTTGATATCGAAAAGAACACCAAGGGCGAAGGCAGGCCTTTAGGAATTTACTGACGCTGATGAACGAAAGCTTGGGGAGCA…	Bacteria	Patescibacteria	Microgenomatia	UBA1400	CG1-02-47-37	GWC1-49-16	GWC1-49-16_sp001029675(GB_GCA_001029675.1)						1	1.75752	0.291667	Peripheral species
ASV230	TGAGGAATTTTGCGCAATGGGGGAAACCCTGACGCAGCGACGCCGCGTGGGTGATGAAGGTTTTCGGATCGTAAAGCCCTTTCGGGTGGGAAGAATAAAGGATAGGTAAATAATCTATTCTGATGACGGTACCACAAGAAGAAGCCTCGGCCAACTACGTGCCAGCAGCCGCGGTAATACGTATGAGGCAAGCGTTATTCGGAATTATTGGGCGTAAAGGGTGCCTAGGTGGTTAAATAAGTCAGGTGTGAAAACTAGAGGCTTAACCTCGAGATTGCATTTGATACTGTTTGACTTGAGTACAGGAGAGGAGAGTGGAATTCCCGGTGTAGCGGTGAAATGCGTAGATATCGGGAGGAATACCAGTGGCGAAGGCGGCTCTCTGGACTGATACTGACA…	Bacteria	Unclassified	Unclassified	Unclassified	Unclassified	Unclassified	Unclassified						18	5.56438	0	Module hubs
ASV231	TGAGGAATTTTGCGCAATGGGGGAAACCCTGATGCAGCAACGCCGCGTGGAGGATGACGCATTTCGGTGTGTAAACTCCTTTTATATGTCAAGAAAATGACGGTAGCATATGAATAAGCACCGGCTAACTCCGTGCCAGCAGCCGCGGTAATACGGAGGGTGCAAGCGTTACTCGGAATCACTGGGCGTAAAGGACGCGTAGGCGGGTTGTCAAGTCAGGTGTGAAATCCTACAGCTTAACTGTAGAACTGCACTTGAAACTGGCAACCTAGAGTATGGGAGGGGGAGATGGAATTAGTGGTGTAGGGGTAAAATCCGTAGATATCACTAGGAATATCAAAAGCGAAGGCGATCTCCTGGAACATTACTGACGCTAAGGCGTGAAAGCGTGGGGAGCAA…	Bacteria	Campylobacterota	Campylobacteria	Campylobacterales	Sulfurimonadaceae	Sulfurimonas	Unclassified						11	2.33623	0	Peripheral species
ASV232	TGAGGAATTTTGCGCAATGGGGGCAACCCTGACGCAGCAACGCCGCGTGAGTGAAGAAGGCCTTTGGGTCGTAAAGCTCTGTCGACAGGGAAGAAGTTAACATTATCCAATAGGTAGTGTTATTGACGGTACCTGTAGAGGAAGCACCGGCTAACTCCGTGCCAGCAGCCGCGGTAATACGGGGGGTGCAAGCGTTATTCGGAATTATTGGGCGTAAAGGGCGCGTAGGCGGTCTTGTCGGTCAGATGTGAAAGCCCGGGGCTCAACCCTGGAAGTGCATTTGAAACAGCAAGACTTGAGTACGGGAGAGGAAAGCGGAATTCCTGGTGTAGAGGTGAAATTCGTAGATATCAGGAGGAACACCGATGGCGAAGGCAGCTTTCTGGACCGATACTGACG…	Bacteria	Desulfobacterota	Desulfobacteria	Desulfobacterales	Desulfobacteraceae	Desulfobacula	Desulfobacula_toluolica(RS_GCF_000307105.1)						18	2.95316	0	Module hubs
ASV233	TGAGGAATTTTGCGCAATGGGGGCAACCCTGACGCAGCAACGCCGCGTGAGTGAAGAAGGCCTTTGGGTCGTAAAGCTCTGTCGACAGGGAAGAAGTTAACATTATCCAATAGGTAGTGTTATTGACGGTACCTGTAGAGGAAGCACCGGCTAACTCCGTGCCAGCAGCCGCGGTAATACGGGGGGTGCAAGCGTTATTCGGAATTATTGGGCGTAAAGGGCGCGTAGGCGGTCTTGTCGGTCAGATGTGAAAGCCCGGGGCTCAACCCTGGAAGTGCATTTGAAACAGCAAGACTTGAGTACGGGAGAGGAAAGCGGAATTCCTGGTGTAGAGGTGAAATTCGTAGATATCAGGAGGAACACCGATGGCGAAGGCAGCTTTCTGGACCGATACTGACG…	Bacteria	Desulfobacterota	Desulfobacteria	Desulfobacterales	Desulfobacteraceae	Desulfobacula	Desulfobacula_toluolica(RS_GCF_000307105.1)						3	3.51239	0.24	Module hubs
ASV236	TGAGGAGTTTTGCGCAATGGGGGAAACCCTGACGCAGCAACGCCGCGTGAGCGAAGAAGGCCTTCGGGTCGTAAAGCTCTGTCAAGTGGGAAAAACGTCTACCGGTCAATAGCCGGCAGATCTGATGGTACCATTGAAGGAAGCACCGGCTAACTCCGTGCCAGCAGCCGCGGTAATACGGAGGGTGCAAGCGTTGTTCGGAATTATTGGGCGTAAAGAGCGTGTAGGCGGTTTAGTAAGTCAGATGTGAAAGCCCTGGGCTCAACCCGGGAAGTGCATTTGAAACTGCTTTACTTGAGTATGGGAGAGGAGAGTGGAATTCCTGGTGTAGAGGTGAAATTCGTAGATATCAGGAGGAACATCTGTGGCGAAGGCGACTCTCTGGACCAATACTGACGC…	Bacteria	Desulfobacterota	Desulfobacteria	Desulfatiglandales	Desulfatiglandaceae	Desulfatiglans	Desulfatiglans_anilini(RS_GCF_000422285.1)						39	0	0	Peripheral species
ASV237	TGAGGAGTTTTGCGCAATGGGGGAAACCCTGACGCAGCAACGCCGCGTGAGCGAAGAAGGCCTTTGGGTCGTAAAGCTCTGTCAAGTGGGAAAAACGTCTACCGGTCAATAGCCGGCAGATCTGATGGTACCATTGAAGGAAGCACCGGCTAACTCCGTGCCAGCAGCCGCGGTAATACGGAGGGTGCAAGCGTTGTTCGGAATTATTGGGCGTAAAGAGCGTGTAGGCGGTTTAGTAAGTCAGATGTGAAAGCCCTGGGCTCAACCCGGGAAGTGCATTTGAAACTGCTTTACTTGAGTATGGGAGAGGAGAGTGGAATTCCTGGTGTAGAGGTGAAATTCGTAGATATCAGGAGGAACATCTGTGGCGAAGGCGACTCTCTGGACCAATACTGACGC…	Bacteria	Desulfobacterota	Desulfobacteria	Desulfatiglandales	Desulfatiglandaceae	Desulfatiglans	Desulfatiglans_anilini(RS_GCF_000422285.1)						21	1.60025	0.197531	Peripheral species
ASV239	TGAGGGATATTGCGCAATGGGCGAAAGCCTGACGCAGCAACGCCGCGTGGGCGATGAAGGCCTTCGGGTTGTAAAGCCCTTTTCTGGGGGAAGAGGAAGGACGGTACCCCAGGAATAAGTCCCGGCTAACTACGTGCCAGCAGCCGCGGTAAAACGTAGGGGACAAGTGTTATCCGGATTCACTGGGCGTAAAGCGCGTGCAGGTGGTGCTTTAAGTTGGGCGTGAAATCTTCCGGCTTAACTGGGAGGAGTCGTTCAATACTGAAGCACTTGAGGGCAGGAGAGGGAGGTGGAATTCCCGGTGTAGTGGTGAAATGCGTAGATATCGGGAGGAACACCAGTGGCGAAGGCGGCCTCCTGGCCTGCTCCTGACACTAAGACGCGAAAGCTAGGGGAGCG…	Bacteria	Chloroflexota	Anaerolineae	Anaerolineales	envOPS12	Unclassified	Unclassified						16	2.19547	0	Peripheral species
ASV24	CTGGGAATATTGCGCAATGGGCGAAAGCCTGACGCAGCGACGCCGCGTGCGGGATGAAGGCCTTCGGGTCGTAAACCGCTTAATTTTAACTTCGGTTAAAACCAAAAGCACCTACTAACTACGTGCCAGCAGTCGCGGTAATACGTAGGGTGCAAGCGTTATCCGGAATCACTGGGCGTAAAGGGTCCGTAGGCGGCCTTTTAAGTCTTGTTTTAAAGCCCTCCGCCTAACGGAGGAGAAGGACAAGATACTGAAAGACTAGAACTAGGTCGGGGTCACTGGAACTTGTTGTGTAGGGGTGGAATCCGTGGATACAACAAGGAACACCAAGAGCGAAGGCAGGTGACCAGGTCTATGTTGACGCTAAAGGACGAAAGCTAGGGTAGCGAACC	Bacteria	Patescibacteria	Unclassified	Unclassified	Unclassified	Unclassified	Unclassified						22	5.56776	0	Module hubs
ASV240	TGAGGGATTTTGCGCAATGGGGGAAACCCTGACGCAGCAACGCCGCGTGAGTGAAGAAGGCCCTTGGGTCGTAAAGCTCTGTCGACAGGGAAGAAGTTACTTTTGTTTAATAGATGGAAGTATTGACGGTACCTGTAGAGGAAGCACCGGCTAACTCCGTGCCAGCAGCCGCGGTAATACGGGGGGTGCAAGCGTTATTCGGAATTATTGGGCGTAAAGGGCGCGTAGGCGGTCTTGTCGGTCAGATGTGAAAGCCCGGGGCTCAACCCTGGAAGTGCATTTGAAACAGCAAGACTTGAGTACGGGAGAGGAAAGCGGAATTCCTGGTGTAGAGGTGAAATTCGTAGATATCAGGAGGAACACCGATGGCGAAGGCAGCTTTCTGGACCGATACTGACG…	Bacteria	Desulfobacterota	Desulfobacteria	Desulfobacterales	Desulfobacteraceae	Desulfobacula	Desulfobacula_toluolica(RS_GCF_000307105.1)						5	1.27086	0	Peripheral species
ASV242	TGGGGAATATTGCACAATGGGGGAAACCCTGATGCAGCGACGCCGCGTGAGCGAAGAAGGTTTTCGGATCGTAAAGCTCTGTCCTTGGAGAAGATAATGACGGTATCCAAGGAGGAAGCCCCGGCTAACTACGTGCCAGCAGCCGCGGTAATACGTAGGGGGCGAGCGTTGTCCGGAATTACTGGGCGTAAAGGGTACGCAGGCGGTTTCATAAGTCAGGTGTAAAAGGCATTGGCTCAACCAATGTAAGCATTTGAAACTGTGAGACTTGAGTATAGGAGAGGTAAGTGGAATTCCTAGTGTAGCGGTGAAATGCGTAGATATTAGGAGGAACACCAGTGGCGAAGGCGACTTACTGGACTATAACTGACGCTGAGGTACGAAAGCGTGGGGAGCAAA…	Bacteria	Firmicutes_A	Clostridia	Tissierellales	Dethiosulfatibacteraceae	Dethiosulfatibacter	Dethiosulfatibacter_aminovorans(RS_GCF_900142005.1)						1	0.56623	0	Peripheral species
ASV243	TGGGGAATATTGCGCAATGGACGAAAGTCTGACGCAGCGACGCCGCGTGCGGGATGAAGGCCTTCGGGTCGTAAACCGCTGTCGGGAGGGAAGAAACCTAGTAGTTCAAATAGGGCTACTAATTGACGGTACCTCCAAAGGAAGCACCGGCTAACTCCGTGCCAGCAGCCGCGGTAATACGGAGGGTGCAAGCGTTAATCGGAATCACTGGGCGTAAAGCGTGCGTAGGCGGCCTGTCAAGTCAGGTGTGAAAGCCCTCGGCTCAACCGAGGAATTGCACTTGAAACTGATGGGCTAGAGTTCTGGAGAGGGTGGCGGAATTCCCGGTGTAGGAGTGAAATCCGTAGATATCGGGAGGAACACCAGTGGCGAAGGCGGCCACCTGGACAGTAACTGACG…	Bacteria	Desulfobacterota_A	Desulfovibrionia	Desulfovibrionales	Desulfovibrionaceae	Desulfocurvus	Desulfocurvus_vexinensis(RS_GCF_000519125.1)						56	0	0	Peripheral species
ASV246	TGGGGAATATTGCGCAATGGGCGAAAGCCTGACGCAGCAACGCCGCGTGAGTGATGAAGGTTTTCGGATCGTAAAGCTCTGTCAGGAGGGAAGAATGGCCGTCCGGAACAATACCCGGGCGGTGTGACGGTACCTCCAGAGGAAGCACCGGCTAACTCCGTGCCAGCAGCCGCGGTAATACGGAGGGTGCAAGCGTTGTTCGGAATTACTGGGCGTAAAGCGCGTGTAGGCGGATTCAGAAGTCGGGTGTGAAAGCCCTGGGCTCAACCCAGGAAGTGCGCCCGAAACCATGAGTCTTGAGGTCCGGAGGGGATCGGGGAATTCCTGGTGTAGAAGTGAAATTCGTAGATATCAGGAGGAACACCGGCGGCGAAGGCGCTGATCTGGACGGATTCTGAC…	Bacteria	UBA10199	UBA10199	2-02-FULL-44-16	2-02-FULL-44-16	1-14-0-20-42-23	1-14-0-20-42-23_sp002796345(GB_GCA_002796345.1)						25	2.26574	0	Peripheral species
ASV248	TGGGGAATATTGCGCAATGGGCGAAAGCCTGACGCAGCAACGCCGTGTGAGGGATGAAGGCTTTCGGGTCGTAAACCTCTGTCGGAAGGGAAGAACGGGCATTGGTCTAATAGGCCTTTGTTTTGACGGTACCTTTAGAGGAAGCACCGGCTAACTCCGTGCCAGCAGCCGCGGTAATACGGAGGGTGCAAGCGTTATTCGGAATTACTGGGCGTAAAGCGCACGTAGGCGGCCTTGTAAGTCAGGGGTGAAATCCCACGGCTCAACCGTGGAACTGCCTTTGAAACTGCAGGGCTTGAATCCTGGAGAGGGTGGCGGAATTCCTGGTGTAGGAGTGAAATCCGTAGATATCAGGAGGAACACCGGTGGCGAAGGCGGCCACCTGGACAGGTATTGACG…	Bacteria	Desulfobacterota_A	Desulfovibrionia	Desulfovibrionales	Desulfomicrobiaceae	Desulfomicrobium	Unclassified						7	0.242482	0	Peripheral species
ASV25	GCGCGAAACCTTTACAATGCACGCAAGTGCGATAAGGGGACCCCGAGTGTTGGTGCCTAGCATCAACTGTCCAACTGTCTAAAAAACAGTTATTAGCAAGAGCCGGGTAAGACCGGTGCCAGCCGCCGCGGTAACACCGGCGGCTCGAGTGGTGACCGCTATTATTGGGTCTAAAGGGTCCGTAGCCGGCCTAATAAGTTCCTTGGGAAATCTGGCGGCTTAACCGTCAGGCTGCTGAGGGATACTGTTAGGCTTGAGACCAGGAGAGGCTAGAGGTACCTCAGGGGTAGGGGTGAAATCCTGTGATCCCTGAGAGACCACCAGTGGCGAAGGCGTCTAGCTAGAACGGGTCTGACGGTGAGGGACGAAAGCTAGGGGCACGAACC	Archaea	Halobacterota	Methanosarcinia	Methanosarcinales	Unclassified	Unclassified	Unclassified						3	7.33026	0.0253123	Module hubs
ASV250	TGGGGAATATTGCGCAATGGGCGAAAGCCTGACGCAGCAACGCCGTGTGGACGAAGAAGGCTTTCGGGTTGTAAAGTCCTGTCACAGGGGACGAAGTCCCAACTTGTTTGGGGTGACGGTACCCTGAAAGGAAGCCCCGGCTAACTACGTGCCAGCAGCCGCGGTAACACGTAGGGGGCAAGCGTTGTCCGGAATTATTGGGCGTAAAGAGCACGTAGGCGGTTAGCCAAGTCAGGTGTGAAAACCTCAGGCTTAACTTGAGGACTGCACTTGATACTGGCTGGCTAGAGTCTAGTAGAGGAGAGTGGAATTCCTGGTGTAGCGGTGAAATGCGCAGATATCAGGAAGAACACCGGTGGCGAAGGCGGCTCTCTGGGCTATGACTGACGCTGAGGTGCG…	Bacteria	Unclassified	Unclassified	Unclassified	Unclassified	Unclassified	Unclassified						8	4.16619	0	Module hubs
ASV251	TGGGGAATATTGCGCAATGGGCGAAAGCCTGACGCAGCGACGCCGCGTGGGCGAAGAAGGCCTTAGGGTTGTAAAGCCCTGTCAGGGGGGACGAAGGCGAAAGCTGACGGTACCTCCAGAGGAAGCCCCGGCCAACTACGTGCCAGCAGCCGCGGTAAAACGTAGGGGGCGAGCGTTGTCCGGAATCATTGGGCGTAAAGAGCACGTAGGCGGCCTGTCAAGTCGGGTGTGAAAACCCGCGGCTTAACTGCGGGACTGCATTCGAAACTGGCAGGCTAGAGTCCAGTAGAGGAAAGTGGAATTCCCAGTGTAGCGGTGAAATGCGCAGATATTGGGAAGAACACCGGTGGCGAAGGCGGCTTTCTGGGCTGTGACTGACGCTGAGGTGCGAAAGCTAGG…	Bacteria	Actinobacteriota	RBG-13-55-18	Fen-727	Fen-727	PHEX01	PHEX01_sp002843005(GB_GCA_002843005.1)						6	-0.142254	0	Peripheral species
ASV253	TGGGGAATATTGCGCAATGGGCGAAAGCCTGACGCAGCGACGCCTCGTGAGGGATGAAGGTCTTCGGATCGTAAACCTCTGTCAAGAGGGAAGAAACCCTTGGGTTCGAATAGGGCCCTTGGCTGACGGTACCTCAAAAGGAAGCACCGGCTAACTCCGTGCCAGCAGCCGCGGTAATACGGAGGGTGCAAGCGTTAATCGGAATCACTGGGCGTAAAGCGCTCGTAGGCGGTTTGGTCAGTCAGATGTGAAAGCCCTCGGCTCAACCGGGGAACTGCATTTGATACTGCCAGACTTGAGTATCGGAGAGGGTGGCGGAATTCCGGGTGTAGGAGTGAAATCCGTAGATATCCGGAGGAACACCAGTGGCGAAGGCGGCCACCTGGACGATAACTGACG…	Bacteria	Desulfobacterota_A	Desulfovibrionia	Desulfovibrionales	Desulfovibrionaceae	Desulfovibrio_P	Desulfovibrio_P_mexicanus(RS_GCF_900188225.1)						63	0	0	Peripheral species
ASV254	TGGGGAATATTGCGCAATGGGGGAAACCCTGACGCAGCAACGCCGCGTGGGTGATGAAGGCCTTCGGGTCGTAAAGCCCTGTCAGATGGGAAGAAAAGTACTTGGCAAATAACCGAGTATTTTGACGGTACCACCAGAGGAAGCACCGGCTAACTCCGTGCCAGCAGCCGCGGTAATACGGAGGGTGCAAGCGTTGTTCGGAATTACTGGGCGTAAAGGGCGCGCAGGCGGTTAACCAAGTCAGATGTGAAAGCCCTGGGCTTAACTCAGGAAGTGCATCTGAAACTGGTTAGCTAGAGTACGGGAGAGGAAGGTGGAATTCCTGGTGTAGGGGTGAAATTCGTAGATATCGGGAAGAACACCGGTGGCGAAGGCGGCCTTCTGGCCCGATACTGACGC…	Bacteria	Unclassified	Unclassified	Unclassified	Unclassified	Unclassified	Unclassified						8	-0.46291	0	Peripheral species
ASV257	TGGGGAATATTGCGCAATGGGGGAAACCCTGACGCAGCGACGCCGCGTGGACGATGAAGGCCTTCGGGTTGTAAAGTCCTGTTCTGGGGGAAGAAACCTTAAGGGTCCAATAAACCCTTAAGCTGACGGTACCCCAAGAGAAAGCTCCGGCTAATTATGTGCCAGCAGCCGCGGTAATACATAAGGAGCAAGCGTTATCCGGAATTATTGGGCGTAAAGGGCTCGTAGGCGGTCTTAAAAGTCAGGTGTGAAATTATCAGGCTCAACCTGATAAGGTCATCTGAAACTTTAAGACTTGAGGATAGAAGAGGAAAGTGGAATTCCCGGTGTAGCGGTGAAATGCGTAGATATCGGGAGGAATACCAGTGGCGAAGGCGGCTTTCTGGTCTATTTCTGACG…	Bacteria	Caldatribacteriota	JS1	SB-45	34-128	34-128	34-128_sp000405345(GB_GCA_000405345.1)						11	4.43229	0	Module hubs
ASV258	TGGGGAATATTGCGCAATGGGGGAAACCCTGACGCAGCGACGCCGCGTGGAGGATGAAGGTCTTCGGGTTGTAAACTCCTTTTCTTAGGGAAAATGATGATGGTACCTAAGGAATAAGCCACGGCTAACTCTGTGCCAGCAGCCGCGGTAAGACAGAGGTGGCAAGCGTTGTTCGGAATTACTGGGCTTAAAGGGCGAGTAGGCGGTGAGACAAGTCCGAGGTGGAATCCTTTGGCTTAACCAGAGAACTGCCTTAGATACTGTTTCACTTGAGTCAGTGAGGGGAGGGCGGAATTCCCGGTGTAGCGGTGAAATGCGTAGATATCGGGAGGAAGGCCGGTGGCGAAGGCGGCCCTCTGGTGCTGAACTGACGCTGAGGCGCGAAAGCGTGGGTAGCAA…	Bacteria	Nitrospirota	Thermodesulfovibrionia	Thermodesulfovibrionales	SM23-35	0-14-3-00-41-53	0-14-3-00-41-53_sp002780895(GB_GCA_002780895.1)						15	0.754281	0	Peripheral species
ASV259	TGGGGAATATTGCGCAATGGGGGAAACCCTGACGCAGCGACGCCGCGTGGAGGATGAAGGTCTTCGGGTTGTAAACTCCTTTTCTTGGGAAAGATAATGACGGTACCCAAGGAATAAGCCACGGCTAACTCTGTGCCAGCAGCCGCGGTAAGACAGAGGTGGCGAGCGTTGTTCGGAATTACTGGGCTTAAAGGGCGAGTAGGCGGTGGAGCAAGTCTGAGGTGGAATCTTAGGGCTTAACCCTAAAACTGCCTTAGAAACTGTTTTACTTGAGTCAGTGAGGGGAGGGCGGAATTCCTGGTGTAGCGGTGAAATGCGTAGATATCAGGAGGAAGGCCTGTGGCGAAGGCGGCCCTCTGGCACTGTACTGACGCTGAGGCGCGAAAGCGTGGGTAGCAA…	Bacteria	Nitrospirota	Thermodesulfovibrionia	Thermodesulfovibrionales	SM23-35	0-14-3-00-41-53	0-14-3-00-41-53_sp002780895(GB_GCA_002780895.1)						23	3.87298	0	Module hubs
ASV26	GGAATATTGCACAATGGGCGAAAGCCTGATGCAGCGACGCCGCGTGAGGGATGAAGGCCTTCGGGTTGTAAACCTCTTTCAGGAGGGAAGAAGCGAAAGTGACGGTACCTCCAGAAGAAGACCCGGCCAACTACGTGCCAGCAGCCGCGGTAATACGTAGGGGTCAAGCGTTGTCCGGATTTATTGGGCGTAAAGAGCTCGTAGGCGGCTCAGTAAGTCGGTCGTGAAAATCCGGGGCTCAACCCCGGGACGCCGATCGAAACTGCTGTGGCTAGGGTTCGGTAGAGGAGAGTGGAATTCCCGGTGTAGCGGTGAAATGCGCAGATATCGGGAGGAACACCAGTAGCGAAGGCGGCTCTCTGGGCCGATACCGACGCTGAGGAGCGAAAGCTAGGGGAG…	Bacteria	Actinobacteriota	Unclassified	Unclassified	Unclassified	Unclassified	Unclassified						3	-0.305484	0	Peripheral species
ASV260	TGGGGAATATTGCGCAATGGGGGAAACCCTGACGCAGCGACGCCGCGTGGATGATGAAGGCCTTTGGGTTGTAAAATCCTGTTCTGGGGGAAGAAACCTTAAGGGTCCAATAAACCCTTAAGCTGACGGTACCCCAAGAGAAAGCTCCGGCTAATTATGTGCCAGCAGCCGCGGTAATACATAAGGAGCAAGCGTTATCCGGAATTATTGGGCGTAAAGAGCTCGTAGGCGGTCTTAAAAGTCAGGTGTGAAATTAGCAGGCTCAACCTGCTAAGGTCATCTGAAACTTTAAGACTTGAGGATAGAAGAGGAAAGTGGAATTCCCGGTGTAGCGGTGAAATGCGTAGATATCGGGAGGAACACCAGTGGCGAAGGCGGCTTTCTGGTCTATCTCTGACG…	Bacteria	Caldatribacteriota	JS1	SB-45	34-128	34-128	34-128_sp001773955(GB_GCA_001773955.1)						4	0.188636	0	Peripheral species
ASV261	TGGGGAATATTGCGCAATGGGGGAAACCCTGACGCAGCGACGCCGCGTGGATGATGAAGGCCTTTGGGTTGTAAAATCCTGTTCTGGGGGAAGAAACCTTAAGGGTCCAATAAGCCCTTAAGCTGACGGTACCCCAAGAGAAAGCTCCGGCTAATTATGTGCCAGCAGCCGCGGTAATACATAAGGAGCAAGCGTTATCCGGAATTATTGGGCGTAAAGAGCTCGTAGGCGGTCTTAAAAGTCAGGTGTGAAATTAGCAGGCTCAACCTGCTAAGGTCATCTGAAACTTTAAGACTTGAGGATAGAAGAGGAAAGTGGAATTCCCGGTGTAGCGGTGAAATGCGTAGATATCGGGAGGAACACCAGTGGCGAAGGCGGCTTTCTGGTCTATCTCTGACG…	Bacteria	Caldatribacteriota	JS1	SB-45	34-128	34-128	34-128_sp001773955(GB_GCA_001773955.1)						3	1.40251	0.18	Peripheral species
ASV262	TGGGGAATATTGCGCAATGGGGGAAACCCTGACGCAGCGACGCCGCGTGGATGATGAAGGCCTTTGGGTTGTAAAATCCTGTTCTGGGGGAAGAAACCTTAAGGGTCCAATAAGCCCTTAAGTTGACGGTACCCCAAGAGAAAGCTCCGGCTAATTATGTGCCAGCAGCCGCGGTAATACATAAGGAGCAAGCGTTATCCGGAATTATTGGGCGTAAAGAGCTCGTAGGCGGTCTTAAAAGTCAGGTGTGAAATTAGCAGGCTCAACCTGCTAAGGTCATCTGAAACTTTAAGACTTGAGGATAGAAGAGGAAAGTGGAATTCCCGGTGTAGCGGTGAAATGCGTAGATATCGGGAGGAACACCAGTGGCGAAGGCGGCTTTCTGGTCTATCTCTGACG…	Bacteria	Caldatribacteriota	JS1	SB-45	34-128	34-128	34-128_sp001773955(GB_GCA_001773955.1)						45	0	0	Peripheral species
ASV263	TGGGGAATATTGCGCAATGGGGGAAACCCTGACGCAGCGACGCCGTGTGAGGGAAGAAGGCTTTCGGGTCGTAAACCTCTGTCAGAAGGGAAGAACCGCATGTGGCCCAATAGGCCGCATGCCTGACGGTACCTTCAGAGGAAGCGCCGGCTAACTCCGTGCCAGCAGCCGCGGTAATACGGAGGGCGCGAGCGTTAATCGGAATCACTGGGCGTAAAGCGCACGTAGGCGGCGACGTAAGTCAGACGTGAAAGCCCTCGGCTCAACCGAGGAATTGCGTTTGATACTGCGTTGCTTGAGTCCTGGAGAGGGTGGCGGAATTCCGGGTGTAGGAGTGAAATCCGTAGATATCCGGAGGAACACCGGTGGCGAAGGCGGCCACCTGGACAGGTACTGACG…	Bacteria	Desulfobacterota_A	Desulfovibrionia	Desulfovibrionales	Desulfovibrionaceae	Desulfovibrio_F	Unclassified						2	3.26677	0	Module hubs
ASV264	TGGGGAATATTGCGCAATGGGGGAAACCCTGACGCAGCGACGCCGTGTGCGGGACGAAGGCTCTAGGGTCGTAAACCGCTGTCAGGAGGGAAGAACCGCATCAGTTCAAATAGGGCTGATGCCTGACGGTACCTCCAGAGGAAGCACCGGCTAACTCCGTGCCAGCAGCCGCGGTAATACGGAGGGTGCAAGCGTTAATCGGAATCACTGGGCGTAAAGCGTGCGTAGGCGGCCTGTCAAGTCAGGTGTGAAAGCCCTCGGCTCAACCGGGGAATTGCACTTGAAACTGGCAGGCTAGAGTCTCGGAGAGGGTGGCGGAATTCCCGGTGTAGGAGTGAAATCCGTAGATATCGGGAGGAACACCAGTGGCGAAGGCGGCCACCTGGACGATGACTGACG…	Bacteria	Desulfobacterota_A	Desulfovibrionia	Desulfovibrionales	Desulfovibrionaceae	Desulfocurvus	Desulfocurvus_vexinensis(RS_GCF_000519125.1)						19	-0.60833	0	Peripheral species
ASV265	TGGGGAATATTGGACAATGGACGAAAGTCCGATCCAGCGACACCGCGTGGGGGATGAAGGCTTTCGGGTTGTAAACCCCTTTTCTGGAGGAAGAATAAGGTTGGGAGGAAATGCCCATCCGATGACGGTACTTCAGGAATAAGCATCGGCAAACTTCGTGCCAGCAGCCGCGGTAAGACGAAGGATGCGAGCGTTATCCGGAATTACTGGGCGTAAAGGACGTCTAGGCGGTTGGATAAGTCATTTGTGAAATCCCAGGGCTTAACCCTGGAAGGTCTTGTGATACTGTCCGGCTTGGGTGTAGGAGAGGAGAGCGGAACTCACAGAGTAGCGGTGGAATGCGTAGATACTGTGAGGTACCCCGATGGCGAAGGCAGCTCTCTGGCCTATTACCGACGC…	Bacteria	Unclassified	Unclassified	Unclassified	Unclassified	Unclassified	Unclassified						3	0.0963972	0	Peripheral species
ASV27	GTGGGAATATTGCGCAATGGGCGAAAGCCTGACGCAGCGACGCCGCGTGAAGGATGAAGGCCTTCGGGTTGTAAACTTACATTAAAAAGCATCGGCTAACTACGTGCCAGCAGCAGCGGTAATACGTAGGATGCAAACATTGTCCGGATTTATTGGGCGTAAAGAGTTCTGTAGGCGGGGTAAAAAGTTGTCTGTTAAAGACCTTGGCTTAACCAAGGAAGTGCATGCAATACTATTACCCTAGAGTTACCTAGGGGTAGACGGAACATATGGAGTAGGAGTGAAATCCGTTGATACCATATGGAACACCAAAGGCGAAGGCAGTCTACTGGGGGTTAACTGACGCTAAGAGACGAAAGCGTGGGGAGCAAAAC	Bacteria	Patescibacteria	WWE3	0-14-0-20-40-13	0-14-0-20-40-13	0-14-0-20-40-13	0-14-0-20-40-13_sp002774285(GB_GCA_002774285.1)						60	0	0	Peripheral species
ASV270	TGGGGAATATTGGACAATGGGCGAAAGCCTGATCCAGCCATGCCGCGTGAGTGACGAAGGCCTTAGGGTTGTAAAGCTCTTTTGGCGGGGACGATAATGACGGTACCCGCAGAATAAGCCCCGGCTAACTTCGTGCCAGCAGCCGCGGTAATACGAAGGGGGCTAGCGTTGTTCGGAATCACTGGGCGTAAAGCGCACGTAGGCGGGTTTGTAAGTTAGGGGTGAAATCCCGGGGCTCAACCTCGGAACTGCCCTTGATACTGCAAGCCTTGAGTCCGAGAGAGGTGAGTGGAATTCCTAGTGTAGAGGTGAAATTCGTAGATATTAGGAAGAACACCAGTGGCGAAGGCGGCTCACTGGCTCGGTACTGACGCTGAGGTGCGAAAGCGTGGGGAGCAA…	Bacteria	Proteobacteria	Alphaproteobacteria	Rhizobiales	Hyphomicrobiaceae	Hyphomicrobium	Unclassified						2	-0.0665744	0	Peripheral species
ASV272	TGGGGAATATTGGACAATGGGCGAAAGCCTGATCCAGCCATGCCGCGTGTGTGAAGAAGGTCTTCGGATTGTAAAGCACTTTAAGTTGGGAGGAAGGGCAGTTACCTAATACGTGATTGTTTTGACGTTACCGACAGAATAAGCACCGGCTAACTCTGTGCCAGCAGCCGCGGTAATACAGAGGGTGCAAGCGTTAATCGGAATTACTGGGCGTAAAGCGCGCGTAGGTGGTTAGTTAAGTTGGATGTGAAATCCCCGGGCTCAACCTGGGAACTGCATTCAAAACTGACTGACTAGAGTATGGTAGAGGGTGGTGGAATTTCCTGTGTAGCGGTGAAATGCGTAGATATAGGAAGGAACACCAGTGGCGAAGGCGACCACCTGGACTGATACTGACAC…	Bacteria	Proteobacteria	Alphaproteobacteria	Rhodospirillales_A	Thalassospiraceae	Thalassospira	Thalassospira_mesophila(RS_GCF_002115755.1)						46	0	0	Peripheral species
ASV273	TGGGGAATATTGGACAATGGGCGAAAGCCTGATCCAGCCATGCCGCGTGTGTGAAGAAGGTCTTCGGATTGTAAAGCACTTTAAGTTGGGAGGAAGGGCATTAACCTAATACGTTAGTGTTTTGACGTTACCGACAGAATAAGCACCGGCTAACTTCGTGCCAGCAGCCGCGGTAATACGAAGGGTGCAAGCGTTAATCGGAATTACTGGGCGTAAAGCGCGCGTAGGTGGTTTGTTAAGTTGAATGTGAAAGCCCCGGGCTCAACCTGGGAACTGCATCCAAAACTGGCAAGCTAGAGTATGGCAGAGGGTGGTGGAATTTCCTGTGTAGCGGTGAAATGCGTAGATATAGGAAGGAACACCAGTGGCGAAGGCGACCACCTGGGCTAATACTGACAC…	Bacteria	Proteobacteria	Gammaproteobacteria	Pseudomonadales	Pseudomonadaceae	Pseudomonas_A	Unclassified						45	0	0	Peripheral species
ASV274	TGGGGAATATTGGACAATGGGCGCAAGCCTGATCCAGCAATACCGCGTGTGTGAAGAAGGCCTGAGGGTTGTAAAGCACTTTCAATAGGGAGGAAAAAGCGTTGGTTAATAGCTGATGCCTTGACATTACCTATAGAAGAAGCACCGGCTAACTCCGTGCCAGCAGCCGCGGTAATACGGAGGGTGCGAGCGTTAATCGGAATTACTGGGCGTAAAGCGTGCGTAGGCGGTTATTTAAGTCAGATGTGAAAGCCCCGGGCTTAACCTGGGAACGGCATTTGATACTGGGTAACTTGAGTTTAGGAGAGGAGAGTGGAATTTCCGGTGTAGCGGTGAAATGCGTAGAGATCGGAAGGAACACCAGTGGCGAAGGCGGCTCTCTGGCCTAAAACTGACGCT…	Bacteria	Proteobacteria	Gammaproteobacteria	Methylococcales	Methylomonadaceae	Methylomicrobium_A	Methylomicrobium_A_alcaliphilum(RS_GCF_000968535.2)						2	1.64772	0	Peripheral species
ASV275	TGGGGAATATTGGACAATGGGCGCAAGCCTGATCCAGCCATGCCGCGTGAGTGATGAAGGCCCTAGGGTTGTAAAGCTCTTTCACCGGTGAAGATAATGACGGTAACCGGAGAAGAAGCCCCGGCTAACTTCGTGCCAGCAGCCGCGGTAATACGAAGGGGGCTAGCGTTGTTCGGAATTACTGGGCGTAAAGCGCACGTAGGCGGATCGTTAAGTGAGGGGTGAAATCCCAGGGCTCAACCCTGGAACTGCCTTTCATACTGGCGATCTTGAGTTCGAGAGAGGTGAGTGGAATTCCGAGTGTAGAGGTGAAATTCGTAGATATTCGGAGGAACACCAGTGGCGAAGGCGGCTCACTGGCTCGATACTGACGCTGAGGTGCGAAAGCGTGGGGAGCAA…	Bacteria	Proteobacteria	Alphaproteobacteria	Rhizobiales	Rhizobiaceae	Hoeflea	Unclassified						14	1.25812	0.459184	Peripheral species
ASV277	TGGGGAATATTGGACAATGGGGGAAACCCTGATCCAGCAATGCCGCGTGGAGGAAGAAGGTTTTTGGATTGTAAACTCCTGTCATAGGGGAAGAAGTCCTGCACCAAAATATGGTGTATGATTGACGGTACCCTAAGAGGAAGCACCGGCTAACTCCGTGCCAGCAGCCGCGGTAATACGGAGGGTGCAAGCGTTGTTCGGAATTACTGGGCGTAAAGTGCGTCTAGGCGGATATGTATGTCAGGTGTGAAAGACCTGGGCTCAACCCAGGAAATGCGCCTGAAACTGCATACCTTGAGTTGTGGAGAGGTGAGCGGAATTCCTAGTGTAGCAGTGAAATGCGTAGATATTAGGAAGAACATCAGATGCGAAGGCTGCTCACTGGCCACATACTGACGC…	Bacteria	Unclassified	Unclassified	Unclassified	Unclassified	Unclassified	Unclassified						11	3.7336	0	Module hubs
ASV278	TGGGGAATATTGGACAATGGGGGAAACCCTGATCCAGCCATGCCGCGTGAGTGAAGAAGGCCTTAGGGTTGTAAAGCTCTTTCAGTCGTGAAGATGGTGACTGTAGCGACAGAAGAAGCCCCGGCTAACTCCGTGCCAGCAGCCGCGGTAATACGGAGGGGGCTAGCGTTGTTCGGATTTACTGGGCGTAAAGCGCACGTAGGCGGATCGATCAGTCAGGGGTGAAAGGCCTGGGCTCAACCCGGGAACTGCCTTTGATACTGTCGATCTTGAATCCGGGAGAGGTAAGCGGAATTCCAAGTGTAGAGGTGAAATTCGTAGATATTTGGAAGAACACCAGTGGCGAAGGCGGCTTACTGGACCGGTATTGACGCTGATGTGCGAAAGCGTGGGGAGCGA…	Bacteria	Proteobacteria	Alphaproteobacteria	Unclassified	Unclassified	Unclassified	Unclassified						7	0.497088	0	Peripheral species
ASV279	TGGGGAATATTGGACAATGGGGGAAACCCTGATCCAGCGATGCCGCGTGTGTGAAGAAGGCCTGCGGGTTGTAAAGCACTTTCGGTGGAGAAGAAGAAGCTATTTTGATAAGGGGTAGTGGAAGACGTTATCCACAGAAGAAGCACCGGCAAACTCTGTGCCAGCAGCCGCGGTAATACAGGGGGTGCGAGCGTTAATCGGAATGACTGGGCGTAAAGGGCATGTAGGCTGTTAAACAAGTTAGCTGTGAAAACTATGGGCTTAACCGATAGATTGTCAGCTAAAACTGTTTAACTAGAGGACAGGAGAGGGAAGTGGAATTTCCGGAGTAGCGGTGAAATGCGTAGATATCGGAAAGAACATCAGTGGCGAAGGCGACTTCCTAGACTGTAACTGACG…	Bacteria	Proteobacteria	Gammaproteobacteria	Unclassified	Unclassified	Unclassified	Unclassified						36	-0.57735	0	Peripheral species
ASV28	TAAGGAATATTGGGCAATGGACGCAAGTCTGACCCAGCCATGCCGCGTGCAGGATGACAGCCCTACGGGTTGTAAACTGCTTTTATACGGGAAAAATTCCCTGGTCGTGTACCGGGGTTGATGGTACCGTAAGAATAAGCATCGGCTAACTCCGTGCCAGCAGCCGCGGTAATACGGAGGATGCAAGCGTTATCCGGATTTATTGGGTTTAAAGGGTGCGCAGGCGGAATGATAAGTCAGTGGTGAAATCCTACGGCTCAACTGTAGAACTGCCATTGATACTGTTGTTCTTGAGTACATTTGTAGTGGGCGGAATGTGTCATGTAGCGGTGAAATGCTTAGAGATGACACAGAACACCGATCGCGAAGGCAGCTCACTAAACTGTAACTGACGCTCAG…	Bacteria	Bacteroidota	Bacteroidia	Unclassified	Unclassified	Unclassified	Unclassified						19	0.0811107	0	Peripheral species
ASV281	TGGGGAATATTGGACAATGGGGGCAACCCTGATCCAGCAATGCCGCGTGTGTGAAGAAGGCCTGCGGGTTGTAAAGCACTTTCGGTGGGGACAAAAAGTGGCGGGATAACACCCTGCTATCTTGATTTAACCCATAGAAGAAGCACCGGCTAACTCTGTGCCAGCAGCCGCGGTAATACAGAGGGTGCAAGCGTTAATCGGAATTACTGGGCGTAAAGCGCACGTAGGCGGCGTGATAAGTTGGATGTGAAATCCCCGGGCTTAACTTGGGAATTGCATTCAAGACTGTCGCGCTAGAGTATGGGAGAGAGAAGTGGAATTCCAGGTGTAGCGGTGAAATGCGTAGATATCTGGAGGAACATCAGTGGCGAAGGCGGCTTCTTGGCCCAATACTGACGC…	Bacteria	Proteobacteria	Gammaproteobacteria	Unclassified	Unclassified	Unclassified	Unclassified						20	0.11768	0	Peripheral species
ASV282	TGGGGAATATTGGGCAATGGACGAAAGTCTGACCCAGCGACGCCGCGTGGAGGACGAAGGCCTTCGGGTTGTAAACTCCTTTTAGAGTGACGAAAATCCGCCTTTGGCGGACTGATCGATCTCAGAATAAGCACTGGCTAACTCCGTGCCAGCAGCCGCGGTAATACGGGGAGTGCGAGCGTTATCCGGAATCATTAGGCGTAAAGGGAGCGTAGGCGTCTTGACAAGTTCCTGGTGGAATCTCCGGGCTTAACCCGGAAATTGCTGGGAAAACTGTCAGGATTGAGTTAAAGATGGGAGAGTGGAATTCCTGGTGGAGCGGTGAAATGTGTAGATATCAGGAAGAATACCGATGGCGAAGGCGACTCTCTGGCTTTAAACTGACGCTGATTCTCGAAA…	Bacteria	Unclassified	Unclassified	Unclassified	Unclassified	Unclassified	Unclassified						55	0	0	Peripheral species
ASV285	TGGGGAATATTGGGCAATGGGGGAAACCCTGACCCAGCGACGCCGCGTGAGGGATGAAGGTTTTCGGATCGTAAACCTCTGTTGTACGGGAAGAAAAAAATGACGGTACCGTACGAGGAAGCCCCGGCAAACTACGTGCCAGCAGCCGCGGTAATACGTAGGGGGCGAGCGTTGTCCGGAATTACTGGGCGTAAAGGGTGCGCAGGCTGTTATACAAGTCTGCTGTGAAATGCACGGGCTCAACCCGTGAGTTGCGGCGGATACTGTATGACTGGAGTACTGGAGAGGAAAGTGGAATTCCCGGTGTAGCGGTGAAATGCGTAGATATCGGGAGGAACACCGGTGGCGAAGGCGGCTTTCTGGCCAGTTACTGACGCTCATGCACGAAAGCTGGGGTAG…	Bacteria	Synergistota	Synergistia	Synergistales	Thermovirgaceae	Thermovirga	Thermovirga_lienii(RS_GCF_000233775.1)						17	-0.57792	0	Peripheral species
ASV29	TAAGGAATCTTCCGCAATGGGCGAAAGCCTGACGGAGCAACACCGCGTGATCGACGAAGCCCCTTGGGGTGTAAAGGTCTTTTCTGAAGGAATAATTCTGAATGTACTTCAGGAATAAGCACCGGCTAACTACGTGCCAGCAGCCGCGGTAATACGTAGGGTGCAAGCGTTATCCGGAATAATTGGGCGTAAAGCGTCTGTAGGCGTTTTGATAAGTTAGGTATTAAAGTCTGGGGCTCAACCTTAGAAATGTACCTAAAACTGTCAGAATAGAGTCATGAAGAGGCAAGTGGAATTCTGTGAGTAGGGGTAATATCCGTAGATCCACAGAGGAACACCAAAAGCGAAGGCAGCTTGCTGGTCATGTACTGACGCTGAGAGACGAAAGCGTGGGGAGCG…	Bacteria	Patescibacteria	Gracilibacteria	UBA1369	Unclassified	Unclassified	Unclassified						1	1.16187	0	Peripheral species
ASV290	TGGGGAATCTTCCGCAATGGGCGCAAGCCTGACGGAGCGACGCCGCGTGGGGGACGAAGGCCTTCGGGTTGTAAACCTCTTTTCTGAAGGAAGAACGTTCTAGCTGTTAATAGCAGATAGAGTTGACGGTACTTTAGGAATAAGCCCCGGCTAACTACGTGCCAGCAGCCGCGGTAATACGTAGGGGGCGAGCGTTGTCCGGAATCACTGGGCGTAAAGGGCGTGTAGGCGGCTAGAGTAGTCGCAGGTGAAATCCCACGGCTCAACCGTGGAACTGCCTGCGAAACCATCTAGCTTGAGGACAGGAGAGGAAAGCGGAATTCCTGGTGTAGCGGTGAAATGCGTAGATATCAGGAGGAACATCAGTGGCGAAGGCGGCTTTCTGGCCTGGTCCTGACG…	Bacteria	Firmicutes_B	Desulfotomaculia	Ammonifexales	Desulforudaceae	Desulforudis	Desulforudis_audaxviator(RS_GCF_000018425.1)						25	-0.486854	0	Peripheral species
ASV292	TGGGGAATCTTGCGCAATGGGCGAAAGCCTGACGCAGCAACGCCGCGTGAGCGATGAAGGCCTTCGGGTTGTAAAGCTCTGTCAGATTGGACGAAACATCATCCGGAACAATACCCGGGTGATTTGACGGTACTATCAGAGGAAGCACCGGCTAACTCCGTGCCAGCAGCCGCGGTAATACGGAGGGTGCTAGCGTTGTTCGGAATTACTGGGCGTAAAGCGCGTGTAGGCGGACTGAGTAGTCGAGTGTGAAATCCCTTGGCTTAACCGAGGAAGTGCGCTCGAAACCATCAGTCTAGAGGTTCGGAGGGGAGCAGGGAATTCCCAGTGTAGGAGTGAAATCCGTAGATATTGGGAGGAACACCGGTGGCGAAGGCGCTGCTCTGGACGAATACTGAC…	Bacteria	Desulfuromonadota	Desulfuromonadia	Unclassified	Unclassified	Unclassified	Unclassified						10	-0.643729	0.5	Peripheral species
ASV293	TGGGGAATCTTGCGCAATGGGCGAAAGCCTGACGCAGCAACGCCGCGTGAGGGACGAAGGCTTTCTGAGTTGTAAACCTCTTTCGACAGGAACGATTGTGACGGTACCTGTAGAAGAAGCACCGGCCAACTATGTGCCAGCAGCCGCGGTGATACATAGGGTGCAAGCGTTATTCGGATTTATTGGGCGTAAAGAGCTCGTAGGCGGTTCAACAAGTCGGGTGTTAAACCCCCAGGCTCAACCTGGGGCCGCCACCCGAAACTGTTGTGACTAGAGTTTGGTAGGGGATCACGGAATTCCTGGTGTAGCGGTGGAATGCGCAGATATCAGGAGGAACACCAGTAGCGAAGGCGGTGATCTGGGCCAATACTGACGCTGAGGAGCGAAAGCGTGGGGAGC…	Bacteria	Actinobacteriota	Acidimicrobiia	Acidimicrobiales	RAAP-2	RAAP-2	RAAP-2_sp003138815(GB_GCA_003138815.1)						50	0	0	Peripheral species
ASV298	TGGGGAATCTTGCGCAATGGGGGAAACCCTGACGCAGCAACGCCGCGTGGGTGATGAAGGCCTTCGGGTCGTAAAGCCCTGTCAGGTGGGAAGAAACATGTCGATGCGAATAACATCGGCATTTGACGGTACTACCGGAGGAAGCACCGGCTAACTCCGTGCCAGCAGCCGCGGTAATACGGAGGGTGCAAGCGTTGTTCGGAATTATTGGGCGTAAAGCGCGTGTAGGCGGTTGAGTAAGTCAGATGTGAAAGCCTTCCGCTCAACGGAAGAAGTGCATTTGAAACTGCTTGACTAGAGTACGGGAGAGGAGAGTGGAATTCCCGGTGTAGAGGTGAAATTCGTAGATATCGGGAGGAACACCAGTGGCGAAGGCGGCTCTCTGGTCCGATACTGACG…	Bacteria	Unclassified	Unclassified	Unclassified	Unclassified	Unclassified	Unclassified						8	1.38873	0	Peripheral species
ASV299	TGGGGAATCTTGCGCAATGGGGGAAACCCTGACGCAGCGACGCCGCGTGGAGGATGAAGGCTTTCGGGTTGTAAACTCCTTTTGTAGGGGAAAATAATGATGGTACCCTGCGAATAAGCCACGGCTAACTCTGTGCCAGCAGCCGCGGTAAGACAGAGGTGGCGAGCGTTGTTCGGAATTACTGGGCTTAAAGGGCGAGTAGGCGGCGGGACAAGTCTGGTGTGGAATCTTAGGGCTTAACCCTAAAACTGCATCAGAAACTGTTTTGCTTGAGTCAGTGAGGGGAGGGCGGAATTCCTGGTGTAGCGGTGAAATGCGTAGATATCAGGAGGAAGGCCGGTGGCGAAGGCGGCCCTCTGGCACTGTACTGACGCTGAGGCGCGAAAGCGTGGGGAGCAA…	Bacteria	Nitrospirota	Thermodesulfovibrionia	Thermodesulfovibrionales	SM23-35	0-14-3-00-41-53	0-14-3-00-41-53_sp002780895(GB_GCA_002780895.1)						29	-0.316228	0	Peripheral species
ASV3	CAAGGAATATTGGGCAATGGGCGAAAGCCTGACCCAGCGACGCCGCGTGGGGGATGAAGGCCTTCGGGTTGTAAACCCCTTTTCTCGGGGAAGAATAATGACGGTACCCGGGGAATAAGCCTCGGCTAACTACGTGCCAGCAGCCGCGGTAATACGTAGGAGGCGAGCGTTATCCGGATTTACTGGGCGTAAAGAGGGCGTAGGCGGCTTTTCAAGTCGGATGTAAAATCTCCCGGCTTAACTGGGAGGGGCCATCCGATACTGTTGGGCTAGAGGGCAGCAGGGGGAGGTGGAATTCCCGGTGTAGTGGTGAAATGCGTAGATATCGGGAGGAACACCAGTGGCGAAGGCGGCCTCCTAGGCTGTTTCTGACGCTGAGGCCCGAAAGTGTGGGTAGCG…	Bacteria	Chloroflexota	Dehalococcoidia	Dehalococcoidales	Dehalococcoidaceae	Dehalogenimonas	Dehalogenimonas_formicexedens(RS_GCF_001953175.1)						43	0	0	Peripheral species
ASV30	TAAGGAATCTTCCGCAATGGGCGAAAGCCTGACGGAGCAATACCGCGTGAACGATGAAGGTCGAAAGATTGTAAAGTTCTTTTCTGAGGGAAGAATTCTGACGGTACCTTAGGAATAAGCACCGGCTAACTACGTGCCAGCAGCCGCGGTAATACGTAGGGTGCAAGCGTTACCCGGAATCATTGGGCGTAAAGCGTCCGCAGGCGGCGAATTAAGTCGAATATTAAATCTTGAAGCCCAACTTCAAGGCCGTATTCGAAACTAATTTGCTAGAGTTTTCCAGAGGCATGTGGAATTCTGTGTGTAGGGGTAAAATCCGTAGATACACAGAAGAACACCAAAAGCGAAGGCAGCATGCTGGGGAAATACTGACGCTCATGGACGAAAGCGTGGGGAGCA…	Bacteria	Patescibacteria	Gracilibacteria	UBA1369	Unclassified	Unclassified	Unclassified						27	2.52982	0	Module hubs
ASV300	TGGGGAATCTTGCGCAATGGGGGAAACCCTGACGCAGCGACGCCGCGTGGAGGATGAAGGTCTTCGGGTTGTAAACTCCTTTTCTCAGGGAAAATAATGATGGTACCTGAGGAATAAGCCACGGCTAACTCTGTGCCAGCAGCCGCGGTAAGACAGAGGTGGCGAGCGTTGTTCGGAATTACTGGGCTTAAAGGGCGAGTAGGCGGTAGAGCAAGTCTGAGGTGGAATCCTATGGCTTAACCATAGAATTGCCTTAGAAACTGTTTTACTTGAGTCAGTGAGGGGAGGGCGGAATTCCTGGTGTAGCGGTGAAATGCGTAGATATCAGGAGGAAGGCCTGTGGCGAAGGCGGCCCTCTGGCACTGCACTGACGCTGAGGCGCGAAAGCGTGGGTAGCAA…	Bacteria	Nitrospirota	Thermodesulfovibrionia	Thermodesulfovibrionales	SM23-35	0-14-3-00-41-53	0-14-3-00-41-53_sp002780895(GB_GCA_002780895.1)						26	-0.0772523	0	Peripheral species
ASV301	TGGGGAATCTTGCGCAATGGGGGAAACCCTGACGCAGCGACGCCGCGTGGAGGATGAAGGTCTTCGGGTTGTAAACTCCTTTTCTCAGGGAAAATAATGATGGTACCTGAGGAATAAGCCACGGCTAACTCTGTGCCAGCAGCCGCGGTAAGACAGAGGTGGCGAGCGTTGTTCGGAATTACTGGGCTTAAAGGGCGCGTAGGCGGTAGAGCAAGTCTGAGGTGGAATCCTATGGCTTAACCATAGAATTGCCTTAGAAACTGTTTTACTTGAGTCAGTGAGGGGAGGGCGGAATTCCTGGTGTAGCGGTGAAATGCGTAGATATCAGGAGGAAGGCCTGTGGCGAAGGCGGCCCTCTGGCACTGCACTGACGCTGAGGCGCGAAAGCGTGGGTAGCAA…	Bacteria	Nitrospirota	Thermodesulfovibrionia	Thermodesulfovibrionales	SM23-35	0-14-3-00-41-53	0-14-3-00-41-53_sp002780895(GB_GCA_002780895.1)						18	1.12531	0	Peripheral species
ASV302	TGGGGAATCTTGCGCAATGGGGGAAACCCTGACGCAGCGACGCCGCGTGGATGATGAAGGCCTTTGGGTTGTAAAATCCTGTTCTGGGGGAAGAAACCTTAAGGGTCCAATAAACCCTTAAGCTGACGGTACCCCAAGAGAAAGCTCCGGCTAATTATGTGCCAGCAGCCGCGGTAATACATAAGGAGCAAGCGTTATCCGGAATTATTGGGCGTAAAGAGCTCGTAGGCGGTCTTAAAAGTCAGGTGTGAAATTAGCAGGCTCAACCTGCTAAGGTCATCTGAAACTTTAAGACTTGAGGATAGAAGAGGAAAGTGGAATTCCCGGTGTAGCGGTGAAATGCGTAGATATCGGGAGGAACACCAGTGGCGAAGGCGGCTTTCTGGTCTATCTCTGACG…	Bacteria	Caldatribacteriota	JS1	SB-45	34-128	34-128	34-128_sp001773955(GB_GCA_001773955.1)						4	0.188636	0	Peripheral species
ASV304	TGGGGAATCTTGCGCAATGGGGGAAACCCTGACGCAGCGACGCCGCGTGGATGATGAAGGCCTTTGGGTTGTAAAATCCTGTTCTGGGGGAAGAAACCTTAAGGGTCCAATAAGCCCTTAAGCTGACGGTACCCCAAGAGAAAGCTCCGGCTAATTATGTGCCAGCAGCCGCGGTAATACATAAGGAGCAAGCGTTATCCGGAATTATTGGGCGTAAAGAGCTCGTAGGCGGTCTTAAAAGTCAGGTGTGAAATTAGCAGGCTCAACCTGCTAAGGTCATCTGAAACTTTAAGACTTGAGGATAGAAGAGGAAAGTGGAATTCCCGGTGTAGCGGTGAAATGCGTAGATATCGGGAGGAACACCAGTGGCGAAGGCGGCTTTCTGGTCTATCTCTGACG…	Bacteria	Caldatribacteriota	JS1	SB-45	34-128	34-128	34-128_sp001773955(GB_GCA_001773955.1)						21	2.91552	0.142012	Module hubs
ASV305	TGGGGAATCTTGGACAATGGGGGAAACCCTGATCCAGCCATGCCGCGTGAGTGATGAAGGCCCTAGGGTTGTAAAGCTCTTTCGCCAGGGAAGATAATGACGGTACCTGGATAAGAAGCCCCGGCTAACTCCGTGCCAGCAGCCGCGGTAATACGGAGGGGGCTAGCGTTGTTCGGAATTACTGGGCGTAAAGCGCACGTAGGCGGCTATCCAAGTTGGGGGTGAAATCCCTGGGCTTAACCCAGGAACTGCCTTCAAAACTGGATGGCTAGAGTCCGAGAGAGGTGAGTGGAATTTCCAGTGTAGAGGTGAAATTCGTAGATATTGGAAAGAACACCAGTGGCGAAGGCGGCTCACTGGCTCGGTACTGACGCTGAGGTGCGACAGCGTGGGGAGCAA…	Bacteria	Proteobacteria	Alphaproteobacteria	Parvibaculales	Parvibaculaceae	Parvibaculum	Unclassified						59	0	0	Peripheral species
ASV307	TGGGGAATTTTGCACAATGGGCGAAAGCCTGATGCAGCGACGCCGCGTGGAGGATGAAGGCCTTCGGGTTGTAAACTCCTTTTGTAGGGGAAAATAATGATGGTACCCTGCGAATAAGCCACGGCTAACTCTGTGCCAGCAGCCGCGGTAAGACAGAGGTGGCAAGCGTTGTTCGGAATTACTGGGCTTAAAGGGCGCGTAGGCGGTAAGATAAGTCTGTGGTGAAATCTTAGGGCTTAACCCTAAAACTGCCATGGAAACTGTTTTACTTGAGTCAGCGAGGGGATGGTGGAATTCCTGGTGTAGCAGTGAAATGCGTAGATATCCGGAGGAAGGCCGGTGGCGAAGGCGGCCATCTGGCGCTGAACTGACGCTGAGGCGCGAAAGCGTGGGTAGCAA…	Bacteria	Nitrospirota	Thermodesulfovibrionia	Thermodesulfovibrionales	SM23-35	0-14-3-00-41-53	0-14-3-00-41-53_sp002780895(GB_GCA_002780895.1)						43	0	0	Peripheral species
ASV308	TGGGGAATTTTGCACAATGGGCGAAAGCCTGATGCAGCGACGCCGCGTGGAGGATGAAGGCCTTCGGGTTGTAAACTCCTTTTTTAGGGGAAAATAATGATGGTACCCTGCGAATAAGCCACGGCTAACTCTGTGCCAGCAGCCGCGGTAAGACAGAGGTGGCAAGCGTTGTTCGGAATTACTGGGCTTAAAGGGCGCGTAGGCGGTAAGATAAGTCTGTGGTGAAATCTTAGGGCTTAACCCTAAAACTGCCATGGAAACTGTTTTACTTGAGTCAGCGAGGGGATGGTGGAATTCCTGGTGTAGCAGTGAAATGCGTAGATATCCGGAGGAAGGCCGGTGGCGAAGGCGGCCATCTGGCGCTGAACTGACGCTGAGGCGCGAAAGCGTGGGTAGCAA…	Bacteria	Nitrospirota	Thermodesulfovibrionia	Thermodesulfovibrionales	SM23-35	0-14-3-00-41-53	0-14-3-00-41-53_sp002780895(GB_GCA_002780895.1)						14	0.398916	0.277778	Peripheral species
ASV31	TAGAGAATTTTTCGCAATGGGGGAAACCCTGACGAAGCAACACTGCGTGACTGATGACGGCCTTAGGGTTGTAAAGGTCTTTTTTGAGGGAATAATTCTGAAGGTACCTTAAGAATAAGCACCGGCTAATTCCGTGCCAGCAGCCGCGGTAATACGGAAGGTGCAAGCGTTATCCGGAATCATTGGGCGTAAAGCGTCCGTAGGCGGTGATTTAAGTTGGATGTTAAATTCAAGGGCTCAACCCTTGATTCGTATCCAAAACTGGATCACTAGAGACCTGTAGAGGCTCGTGGAATTCTGTATGTAGGGGTAAAATCCGTAGATATACAGAGGAACACCAAAAGCGAAGGCAGCGAGCTGGGCAGGTTCTGACGCTGAGGGACGAAAGCGTGGGTAGCG…	Bacteria	Patescibacteria	Gracilibacteria	UBA1369	UBA12470	CG2-30-44-17	CG2-30-44-17_sp001873565(GB_GCA_001873565.1)						33	2	0	Peripheral species
ASV310	TGGGGAATTTTGCGCAATGGACGAAAGTCTGACGCAGCGACGTCGCGTGAGGGATGAATGCCTTCGGGTTGTAAACCTCGTTATAAGCACCGGCAAACTACGTGCCAGCAGCAGCGGTCATACGTAGGGTGCAAGCATTACCCGGTTTTATTGGGCGTAAAGAGTTCTGTAGGCGGTTGTTCAAGTTGGAAGTTAAATATCTCGGCTCAACCGAGAAGCGGCTTTCAATACTGTTCGACTAAGAGACAGCTAGGGGGTAACGGAACGTATGGTGTAGCGGTGAAATGCGTTGATATCATACGGAACACCGAGGGGGAAGCCAGTTACCTGGGGCTGTTCTGACGCTGAGAGACGAAAGCGTGGGGAGCAAAAC	Bacteria	Patescibacteria	WWE3	UBA101185	UBA10185	OXYB2-FULL-41-6	OXYB2-FULL-41-6_sp001773215(GB_GCA_001773215.1)						34	1.73205	0	Peripheral species
ASV311	TGGGGAATTTTGCGCAATGGGCGAAAGCCTGACGCAGCGACGCCGCGTGAGGGATGAAGGTCTTAGGATCGTAAACCTCTGTCAGGAAGCATTAAATGTACGGATATCAACACCATCCGTACTTGACTTAACTTCCAGAGGAAGCCCCGGCTAACTACGTGCCAGCAGCCGCGGTAATACGTAGGGGGCAAGCGTTACTCGGATTTATTGGGCGTAAAGAGAATTAAGGCGGTCATGTAAGTCAGTGGTGAAATCCCTCAGCTCAACTGAGGAATTGCCTTTGATACTGCGTGACTTGAGGACAGGAGAGGAAGGCGGAATTCCCGGTGTAGCGGTGGAATGCGTAGATATCGGGAGGAACACCTGAGGCGAAGGCGGCTTTCTGGACTGGTCCTGACG…	Bacteria	Acidobacteriota	Aminicenantia	UBA2199	UBA2199	UBA2199	UBA2199_sp002436105(GB_GCA_002436105.1)						54	0	0	Peripheral species
ASV312	TGGGGAATTTTGCGCAATGGGCGAAAGCCTGACGCAGCGACGCCGCGTGGAGGATGACGGCCTTCGGGTTGTAAACTCCTGTCAGAGGTGAAGAAATCTTCGGATTGACGGTAACCTCAGAGGAAGCCCCGGCTAACTACGTGCCAGCAGCCGCGGTAATACGTAGGGGGCGAACGTTGCTCGGAATTACTGGGCGTAAAGGGTGTGTAGGTGGCTGAGCAAGTCAAGGATGAAATCCCGAGGCTTAACTTCGGTACTGTCCTTGAAACTGCTTTGCTTGAGGATGGTTGAGGAAGACGGAATTCCCGGTGGAGCGGTGAAATGCGTAGATATCGGGAGGAACACCTGAGGCGAAGGCGGTCTTCTGAGCCATTCCTGACACTGAAACACGAAAGCTAG…	Bacteria	Acidobacteriota	Aminicenantia	Aminicenantales	Aminicenantaceae	Aminicenans	Aminicenans_sakinawicola(GB_GCA_000493965.1)						21	2.5867	0.152778	Module hubs
ASV317	TGGGGAATTTTGGACAATGGGGGAAACCCTGATCCAGCCATTCCGCGTGAGTGAAGAAGGCCTTCGGGTTGTAAAGCTCTTTCAGCTGGAAAGAAACGGTACGCACTAACATTGTGTGCTAATGACGGTACCAGCAGAAGAAGCACCGGCTAACTACGTGCCAGCAGCCGCGGTAATACGTAGGGTGCGAGCGTTAATCGGAATTACTGGGCGTAAAGCGTGCGCAGGCGGATTGTTAAGCAAGATGTGAAATCCCCGGGCTTAACCTGGGAATGGCATTTTGAACTGGCAGTCTAGAGTGTGTCAGAGGGGGGTGGAATTCCACGTGTAGCAGTGAAATGCGTAGATATGTGGAGGAACACCAATGGCGAAGGCAGCCCCCTGGGATAACACTGACGC…	Bacteria	Proteobacteria	Gammaproteobacteria	Burkholderiales	Hydrogenophilaceae	Thiobacillus	Thiobacillus_thioparus(RS_GCF_000373385.1)						16	-0.105172	0	Peripheral species
ASV318	TGGGGAATTTTGGACAATGGGGGAAACCCTGATCCAGCCATTCCGCGTGAGTGAAGAAGGCCTTCGGGTTGTAAAGCTCTTTCAGCTGGAAAGAAACGGTACGCACTAACATTGTGTGCTAATGACGGTACCAGCAGAAGAAGCACCGGCTAACTACGTGCCAGCAGCCGCGGTAATACGTAGGGTGCGAGCGTTAATCGGAATTACTGGGCGTAAAGCGTGCGCAGGCGGTTTTGCAAGTCAGATGTGAAAGCCCCGGGCTCAACCTGGGAATGGCGTTTGAAACTGCAAGGCTAGAGTGTGTCAGAGGGGGGTAGAATTCCACGTGTAGCAGTGAAATGCGTAGAGATGTGGAGGAATACCGATGGCGAAGGCAGCCCCCTGGGATAACACTGACGC…	Bacteria	Proteobacteria	Gammaproteobacteria	Burkholderiales	Unclassified	Unclassified	Unclassified						1	0.864052	0	Peripheral species
ASV32	TAGGGAATATTGCACAATGGGCGAAAGCCTGATGCAGCAACGCCGCGTGCGCGATGAAGGCCTTCGGGTTGTAAAGCGCTTTTCTGGGGGAAGAGGAAGGACGGTACCCCAGGAATAAGTCTCGGCTAACTACGTGCCAGCAGCCGCGGTAAAACGTAGGAGGCGAGCGTTATCCGGATTTACTGGGCGTAAAGCGCGTGTAGGCGGTTAGGTAAGTCGGACGTGAAAGCTCCCGGCTCAACTGGGAGACGCCGTTCGAAACTACCTGACTTGAGGGCAGTAGAGGGAGGTGGAATTCCGGGTGTAGCGGTGAAATGCGTAGATATCCGGAGGAACACCGGTGGCGAAGGCGGCCTCCTGGGCTGTCCCTGACGCTCAGACGCGAAAGCTAGGGTAGCA…	Bacteria	Chloroflexota	Anaerolineae	Anaerolineales	Unclassified	Unclassified	Unclassified						1	-0.922881	0	Peripheral species
ASV321	TGGGGAATTTTGGACAATGGGGGCAACCCTGATCCAGCCATTCCGCGTGAGTGAAGAAGGCCTTCGGGTTGTAAAGCTCTTTCAGCAGGAACGAAACGGTGGTCCTTAATACGGGCTACTAATGACGGTACCTGAAGAAGAAGCACCGGCTAACTACGTGCCAGCAGCCGCGGTAATACGTAGGGTGCGAGCGTTAATCGGAATTACTGGGCGTAAAGCGTGCGCAGGCGGTTATGTAAGACAGGTGTGAAATCCCCGGGCTTAACCTGGGAACTGCGCTTGTGACTGCATAACTCGAGTGTGGCAGAGGGGGGTGGAATTCCACGTGTAGCAGTGAAATGCGTAGAGATGTGGAGGAACACCGATGGCGAAGGCAGCCCCCTGGGTCAACACTGACGC…	Bacteria	Proteobacteria	Gammaproteobacteria	Burkholderiales	Rhodocyclaceae	Methyloversatilis	Unclassified						38	1.73205	0	Peripheral species
ASV326	TGGGGAATTTTGGACAATGGGGGCAACCCTGATCCAGCCATTCCGCGTGAGTGAAGAAGGCCTTCGGGTTGTAAAGCTCTTTCAGCCGGAACGAAACGGTATCTCTTAATACGGGATGCTAATGACGGTACCGGCAGAAGAAGCACCGGCTAACTACGTGCCAGCAGCCGCGGTAATACGTAGGGTGCGAGCGTTAATCGGAATTACTGGGCGTAAAGCGTGCGCAGGCGGATTGTTAAGCAAGATGTGAAATCCCCGGGCTTAACCTGGGAATGGCATTTTGAACTGGCAGTCTAGAGTGTGTCAGAGGGGGGTGGAATTCCACGTGTAGCAGTGAAATGCGTAGATATGTGGAGGAACACCAATGGCGAAGGCAGCCCCCTGGGATAACACTGACGC…	Bacteria	Proteobacteria	Gammaproteobacteria	Burkholderiales	Hydrogenophilaceae	Thiobacillus	Thiobacillus_thioparus(RS_GCF_000373385.1)						42	0	0	Peripheral species
ASV328	TGGGGAATTTTGGACAATGGGGGCAACCCTGATCCAGCCATTCCGCGTGAGTGAAGAAGGCCTTCGGGTTGTAAAGCTCTTTCAGCTGGAAAGAAACGGTGAGCTCTAACATAGCTTGCTAATGACGGTACCAGCAGAAGAAGCACCGGCTAACTACGTGCCAGCAGCCGCGGTAATACGTAGGGTGCGAGCGTTAATCGGAATTACTGGGCGTAAAGCGTGCGCAGGCGGATTGTTAAGCAAGATGTGAAATCCCCGGGCTTAACCTGGGAATGGCATTTTGAACTGGCAGTCTAGAGTGTGTCAGAGGGGGGTGGAATTCCACGTGTAGCAGTGAAATGCGTAGATATGTGGAGGAACACCAATGGCGAAGGCAGCCCCCTGGGATAACACTGACGC…	Bacteria	Proteobacteria	Gammaproteobacteria	Burkholderiales	Hydrogenophilaceae	Thiobacillus	Thiobacillus_thioparus(RS_GCF_000373385.1)						5	0.314035	0	Peripheral species
ASV329	TGGGGAATTTTGGACAATGGGGGCAACCCTGATCCAGCCATTCCGCGTGAGTGAAGAAGGCCTTCGGGTTGTAAAGCTCTTTCAGCTGGAAAGAAACGGTGCGCTCTAACATAGCGTGCTAATGACGGTACCAGCAGAAGAAGCACCGGCTAACTACGTGCCAGCAGCCGCGGTAATACGTAGGGTGCGAGCGTTAATCGGAATTACTGGGCGTAAAGCGTGCGCAGGCGGATTGTTAAGCAAGATGTGAAATCCCCGGGCTTAACCTGGGAATGGCATTTTGAACTGGCAGTCTAGAGTGTGTCAGAGGGGGGTGGAATTCCACGTGTAGCAGTGAAATGCGTAGATATGTGGAGGAACACCAATGGCGAAGGCAGCCCCCTGGGATAACACTGACGC…	Bacteria	Proteobacteria	Gammaproteobacteria	Burkholderiales	Hydrogenophilaceae	Thiobacillus	Thiobacillus_thioparus(RS_GCF_000373385.1)						53	0	0	Peripheral species
ASV33	TAGGGAATATTGCACAATGGGCGAAAGCCTGATGCAGCAACGCCGCGTGTGCGATGAAGGCCTTCGGGTCGTAAAGCACTTTTCTGAGGGATGAGCAAGGACAGTACCTCAGGAATAAGTCTCGGCTAACTACGTGCCAGCAGCCGCGGTAAAACGTAGGAGGCAAGCGTTATCCGGATTCACTGGGCGTAAAGCGCGTGCAGGCGGTTCGGTAAGTTGGGCGTGAAATCTCCTGGCTTAACTAGGAGAGGTCGTCCAATACTACCGGACTTGAGAGTGATAGAGGAAGATGGAATTCCCGGTGTAGTGGTGAAATGCGTAGATATCGGGAGGAACACCAGTGGCGAAAGCGATCTTCTGGATCATTTCTGACGCTCAGACGCGAAAGCTAGGGTAGTA…	Bacteria	Chloroflexota	Anaerolineae	Anaerolineales	envOPS12	OLB14	OLB14_sp002345215(GB_GCA_002345215.1)						25	1.47929	0	Peripheral species
ASV330	TGGGGAATTTTGGACAATGGGGGCAACCCTGATCCAGCCATTCCGCGTGAGTGAAGAAGGCCTTCGGGTTGTAAAGCTCTTTCAGCTGGAACGAAACGGTACGCGCTAACATCGTGTGCTAATGACGGTACCGGCAGAAGAAGCACCGGCTAACTACGTGCCAGCAGCCGCGGTAATACGTAGGGTGCGAGCGTTAATCGGAATTACTGGGCGTAAAGCGTGCGCAGGCGGATTGTTAAGCAAGATGTGAAATCCCCGGGCTTAACCTGGGAATGGCATTTTGAACTGGCAGTCTAGAGTGCGTCAGAGGGGGGTGGAATTCCACGTGTAGCAGTGAAATGCGTAGAGATGTGGAGGAACACCAATGGCGAAGGCAGCCCCCTGGGATGACACTGACGC…	Bacteria	Proteobacteria	Gammaproteobacteria	Burkholderiales	Hydrogenophilaceae	Thiobacillus	Thiobacillus_thioparus(RS_GCF_000373385.1)						7	6.09843	0	Module hubs
ASV331	TGGGGAATTTTGGACAATGGGGGCAACCCTGATCCAGCCATTCCGCGTGAGTGAAGAAGGCCTTCGGGTTGTAAAGCTCTTTCAGCTGGAACGAAACGGTACGCGCTAACATCGTGTGCTAATGACGGTACCGGCAGAAGAAGCACCGGCTAACTACGTGCCAGCAGCCGCGGTAATACGTAGGGTGCGAGCGTTAATCGGAATTACTGGGCGTAAAGCGTGCGCAGGCGGATTGTTAAGCAAGATGTGAAATCCCCGGGCTTAACCTGGGAATGGCATTTTGAACTGGCAGTCTAGAGTGTGTCAGAGGGGGGTGGAATTCCACGTGTAGCAGTGAAATGCGTAGATATGTGGAGGAACACCAATGGCGAAGGCAGCCCCCTGGGATAACACTGACGC…	Bacteria	Proteobacteria	Gammaproteobacteria	Burkholderiales	Hydrogenophilaceae	Thiobacillus	Thiobacillus_thioparus(RS_GCF_000373385.1)						40	0	0	Peripheral species
ASV332	TGGGGAATTTTGGGCAATGGGCGAAAGCCTGACCCAGCAACGCCGCGTGGAGGAAGAAGGTTTTCGGATCGTAAACTCCTGTCCCACGAGACGAAGAAAGTGACGGTATCGTGGGAGGAAGCCCCGGCTAACTCCGTGCCAGCAGCCGCGGTAATACGGGGGGGGCAAGCGTTGTTCGGAATTACTGGGCGTAAAGGGCGCGTAGGCGGCTTCGGAAGTCAAGGGTGAAAGCCCCGAGCTCAACTCGGGAACTGCCTTTGAAACCACGGAGCTAGAGTGTTGGAGAGGAAAGCGGAATTTCCAGTGTAGCGGTGAAATGCGTAGATATTGGAAGGAACATCTGAGGCGAAGGCGGCTTTCTGGACAAACACTGACGCTGAGGCGCGAAAGCTAGGGGAG…	Bacteria	Unclassified	Unclassified	Unclassified	Unclassified	Unclassified	Unclassified						35	1.73205	0	Peripheral species
ASV335	TTAGGAATAATCTGCAATGCGCGCAAGCGTGACAGTTTGAACCAGAGTGCGTTCCAATAGGAACGCTTTTGCCGAATGTAAAAAGTTCGGCGAATAAGGACTGGGTAAGACGAGTGCCAGCCGCCGCGGTAATACTCGCGGTCCAAGTCGCAGCCATTTTTATTGGGTCTAAAACATCCGTAGCTTGCTTGATAAGTTTCTTGTGAAATTTTGCATCTTAAATACAAAGCGTGCAAGAAGTACTGTCAAGCTAGAGACTGGGAGACGTAAGAAGTATGTTCGAAGTAGCGGTAAAATGTTTTAATCTCGGACAGACTCACAATAGCGAAGGCATCTTACGAGAACAGTTCTGACAGTAAGGGATGAAGGCTAGGGGCGCAAAAC	Archaea	Nanoarchaeota	Nanoarchaeia	Pacearchaeales	GW2011-AR1	GW2011-AR13	GW2011-AR13_sp9966u(UBA9966)						31	1	0	Peripheral species
ASV337	TTAGGAATAATCTGCAATGCGCGCAAGCGTGACAGTTTGAGCCAGAGTGCGTTTCTATTGAAATGCTTTTGCCGAATATAAAAAGTTCGGCGAATAAGGACTGGGTAAGACAGGTGCCAGCCGCCGCGGTAATACCTGCGGTCCAAGTCGCAGCCACTTTTATTGGGTCTAAAACATCTGTAGCTTGCTTAGTAAGTTTCCTGTGAAATCCGGCTTCTTAAGAGTCGGGCGAGCAGGAAGTACTGCTGAGCTAGAGACTGGGAGACGTAAGAAGTACGTTCGAAGTAGCGGTAAAATGTTTTAATCTCGAACGGACTAACAATAGCGAAGGCATCTTACGAGAACAGTTCTGACAGTGAGGGATGAAGGCTAGGGGCGCAAAAC	Archaea	Nanoarchaeota	Nanoarchaeia	Pacearchaeales	GW2011-AR1	GW2011-AR13	GW2011-AR13_sp9966u(UBA9966)						26	1.60299	0	Peripheral species
ASV339	TTAGGAATATTCTGCAATGCGCGAAAGCGTGACAGATTGAGCCAGAGTGATTTTCAAAATTGAAAATCTTTTGCCAAATATAAAAAGTTTGGCGAATAAGGACTGGGTAAGACGGGTGCCAGCCGCCGCGGTAATACCCGCGGTCCAAGTCGCAGCCATTATTATTGAGTCTAAAACATCCGTAGCTTGCTTAATAAGTTTCCTGTGAAATTCCCTCTCTCAAGGGTGGAGCGAGCAGGGAGTACTGTTAGGCTAGAGACCGGAAGACGTGAAAAGTACGTTCAAAGTAGCGGTAAAATGTGTTAATCTTGAGCGGACTAACAACAGCGAAGGCATTTCACGAGGACGGTTCTGACAGTAAGGGATGAAGGCTAGGGGCGCAAAAC	Archaea	Nanoarchaeota	Nanoarchaeia	Pacearchaeales	GW2011-AR1	GW2011-AR13	GW2011-AR13_sp9966u(UBA9966)						28	1.75	0	Peripheral species
ASV340	TTAGGAATATTCTGCAATGCGCGAAAGCGTGACAGATTGAGCCAGAGTGCTTTTCAAATTGAAAAGCTTTTGTGAAATGCAAAAAGTTTTACGAATAAGGACTGGGTAAGACTAGTGCCAGCCGCCGCGGTAATACTAGCGGTCCAAGTCGCAGCCATTTTTATTGGGTCTAAAACATCCGTAGCTTGCTTGATAAGTTTCTTGTGAAATCCGGCTTCTTAAGAGTTGGGTGTGCAGGAAATACTATCGAGCTAGAGACTGGAAGACGTAAGAAGTATGTTCAAAGTAGCGGTTGAATGTGTTAATCTTGAACAGACTTACAATAGCGAAGGCATCTTACGAGGACAGTTCTGACAGTAAGGGATGAAGGCTAGGGGCGCAAAAC	Archaea	Nanoarchaeota	Nanoarchaeia	Pacearchaeales	GW2011-AR1	GW2011-AR13	GW2011-AR13_sp9966u(UBA9966)						44	0	0	Peripheral species
ASV341	TTAGGAATATTCTGCAATGCGCGCAAGCGTGACAGATTGAGCCAGAGTGCTTTTCAATTGAAAAGCTTTTGCCAAATGTAAAAAGTTTGGCGAATAAGGACTGGGTAAGACGAGTGCCAGCCGCCGCGGTAATACTCGCGGTCCAAGTCGCAGCCATCTTTATTGGGTATAAAACATCCGTAGCTTGTTAAATAAGTTTCTTGTGAAATTCTATATCTTAAATATGGAGCGTGCAAGAAGTACTGTTTAGCTAGAGACTGGAAGACGTAAGAAGTACGTTTGGAGTAGCGGTTAAATGTGTTAATCCCAGACGGACTAACAAGAGCGAAGGCATCTTACGAGGACAGTTCTGACAGTAAGGGATGAAGGCTAGGGGCGCAAAAC	Archaea	Nanoarchaeota	Nanoarchaeia	Pacearchaeales	GW2011-AR1	GW2011-AR13	GW2011-AR13_sp9966u(UBA9966)						6	0.764447	0	Peripheral species
ASV344	TTAGGAATATTTTGCAATGCGCGAAAGCGTGACAAATTGAGCCAGAGTGTTTTTCTATTTGAAAAACTTTTGTGAAATTTAAAAATTTTTACGAATAAGGACTGGGTAAGACTAGTGCCAGCCGCCGCGGTAATACTAGCGGTCCAAGTCGCAGCCACATTTATTGGGTCTAAAACATCCGTAGCTTGCTTAGTAAGTTCTTTGTGAAATTCTACCTCTTAAGGGTGGAGCGCGCAGAGAGTACTGTTAAGCTAGAGACTGGGAGACGTGGGAAGTAAGTTCAAAGTAGCGGTAAAATGCTTTAATCTTGGACAGACTAACAACAGCGAAGGCATCCTACGAGAACAGTTCTGACAGTAAGGGATGAAGGCTAGGGGCGCAAAAA	Archaea	Nanoarchaeota	Nanoarchaeia	Pacearchaeales	GW2011-AR1	GW2011-AR13	GW2011-AR13_sp9966u(UBA9966)						15	0.134693	0	Peripheral species
ASV348	TTAGGAATCTTGCGCAATGGGGGGAACCCTGACGCAGCGACACCGCGTGGTGGATGAAGGCCTTCGGGTTGTAAACACCTTTTATAGGGGATCAATGATGAGAGTACCCTATGAATAAGTGCCCGCTAACTATGTGCCAGAAGCGTCGGTGATACATAGGGCACAAGCGTTATCCGGAATTACTGGGCGTAAAGAGAAGCGTAGGCGTTTATGTAAGTTACTTGTTAAAGCTCTCTACTCAATGGAGAAAAAGCAAGTAATACTGCGTAAATTGAGACAGAAAGAGGAGAGGGGAATTCCTGGTGGAGCGGTGAAATGCGTTGATATCAGGAGGAACACCAAGTGCGAAGGCACCTCTCTGGTTCTTGTCTGACGCTAAGGCTCGAAAGCGTGGGTAGC…	Bacteria	Patescibacteria	Dojkabacteria	SC72	SC72	Unclassified	Unclassified						1	-0.922881	0	Peripheral species
ASV349	TTAGGTATAATCTACAATGCGCGAAAGCGTGATAGTTTGAGCCAGAGTGCGTTCCATTTGGAATGCTTTTGTGGAATGTAAAAAGTTCCGCGAATAAGGACTGGGTAAGACTAGTGCCAGCCGCCGCGGTAATACTAGCGGTCCAAGTCGCAGCCATTTTTATTGGGTCTAAAACATCCGTAGCTTGTTTGATAAGTTTCCTGTGAAATCCGGTTTCTTAAGAATTGGGCGTGCAGGAAATACTGTCAAACTAGAGACTGGGAGACGTGAGAAGTACGTTCGAAGTAGCGGTAAAATGTTTTAATCTCGGACGGACTCACAATAGCGAAGGCATCTCACGAGAACAGTTCTGACAGTAAGGGATGAAGGCTAGGGGCGCAAAAC	Archaea	Nanoarchaeota	Nanoarchaeia	Pacearchaeales	GW2011-AR1	GW2011-AR13	GW2011-AR13_sp9966u(UBA9966)						10	0.306538	0.489796	Peripheral species
ASV35	TAGGGAATATTGCGCAATGGGCGAAAGCCTGACGCAGCGACACCGTGTGAAGGATGAAGATTTTCGGATCGTAAACTTCTGTCAATTGGGGACGAAGGTAGTAGGGTTAATAGCTCTTACTATTGACGGTACCTAATAAGGAAGTCTCGGCTTACTCCGTGCCAGCAGCCGCGGTAAGACGGGGGAGGCAAGCGTTGTCCGGAATTATTGGGCGTAAAGAGCGCGTAGGTGGTTTGTAAAGTCATTTGTGAAAACTTTAGGCTTAACTTAAAGACTGCAAGTGATACTGACAAACTTGAGTACAGTAGAGGAAAGTGGAATTCCTGGTGTAGCGGTGAAATGCGCAGATATCAGGAAGAACACCAGTGGCGAAGGCGGCTTTCTGGGCTGTTACTGACA…	Bacteria	Unclassified	Unclassified	Unclassified	Unclassified	Unclassified	Unclassified						42	0	0	Peripheral species
ASV350	TTAGGTATAATCTACAATGCGCGCAAGCGTGATAGTTTGAGCCAGAGTGCGTTCCTATTGGAACGCTTTTGCCGAATGTAAAAAGTTCGGCGAATAAGGACTGGGTAAGACGAGTGCCAGCCGCCGCGGTAATACTCGCGGTCCAAGTCGCAGCCATTTTTATTAGGTCTAAAACATCCGTAGCTTGATTAGTAAGTTTCTTGTGAAATCCTGTATCTCAAATACAGAACGGGCAAGAAGTACTGCCAATCTAGAGACTGGGAGACGTAAGAAGTACGTTTAAAGTAGCGGTAAAATGTGTTAATCTTAAATGGACTCACAACAGCGAAGGCATCTTACGAGAACAGTTCTGACAGTCAGGGATGAAGGCTAGGGGCGCAAAAC	Archaea	Nanoarchaeota	Nanoarchaeia	Pacearchaeales	GW2011-AR1	GW2011-AR13	GW2011-AR13_sp9966u(UBA9966)						17	0.222277	0	Peripheral species
ASV36	TAGGGAATATTGCGCAATGGGCGAAAGCCTGACGCAGCGACACCGTGTGAAGGATGAAGATTTTCGGATCGTAAACTTCTGTCAATTGGGGACGAAGGTAGTAGGGTTAATAGCTCTTACTATTGACGGTACCTAATAAGGAAGTCTCGGCTTACTCCGTGCCAGCAGCCGCGGTAAGACGGGGGAGGCAAGCGTTGTCCGGAATTATTGGGCGTAAAGAGCGCGTAGGTGGTTTGTAAAGTCATTTGTGAAAACTTTAGGCTTAACTTAAAGACTGCAAGTGATACTGACAAACTTGAGTACAGTAGAGGAAAGTGGAATTCCTGGTGTAGCGGTGAAATGCGCAGATATCAGGAAGAACACCAGTGGCGAAGGCGGCTTTCTGGGCTGTTACTGACA…	Bacteria	Unclassified	Unclassified	Unclassified	Unclassified	Unclassified	Unclassified						16	4.16745	0	Module hubs
ASV37	TAGGGAATATTGCGCAATGGGCGAAAGCCTGACGCAGCGACACCGTGTGAAGGATGAAGGTCTTCGGATCGTAAACTTCTGTCAATTGGGGACGAAGGTAATAAGGTTAATAGCCTTTATTATTGACGGTACCTAATAAGGAAGTCTCGGCTAACTCCGTGCCAGCAGCCGCGGTAAGACGGAGGAGGCAAGCGTTGTCCGGAATCATTGGGCGTAAAGAGCGCGTAGGCGGTTTTTCAAGTCGTATGTGAAAACTTCAGGCTTAACCTGATGATTGCATATGAAACTGGATAACTTGAGTACAGCAGAGGAAAGTGGAATTCCTGGTGTAGCGGTGAAATGTGCAGATATCAGGAAGAACACCAGTAGCGAAGGCGGCTTTCTGGGCTGTTACTGACG…	Bacteria	Unclassified	Unclassified	Unclassified	Unclassified	Unclassified	Unclassified						14	1.04332	0.197531	Peripheral species
ASV38	TAGGGAATATTGGACAATGGGCGAAAGCCTGATCCAGCAACGCCGCGTGCGCGATGACGGCCTTCGGGTTGTAAAGCGCTTTTAGAGGAGATGAGAAAGGACAGTATCCTCTGAATAAGCCTCGGCGAACTACGTGCCAGCAGCCGCGGTAAAACGTAGGAGGCTAGCGTTATCCGGATTTATTGGGCGTAAAGCGCGTGCAGGCGGTCTGGTAAGTTGGATGTGAAAGCTCCTGGCTTAACTGGGAGAGGTCGTTCAATACTGTCAGACTAGAGAATGGGAGAGGGAGGTGGAATTCCGGGTGTAGTGGTGAAATGCGTAGATATCCGGAGGAACACCAGTGGCGAAAGCGGCCTCCTGGACCACTTCTGACGCTAAGACGCGAAAGCTAGGGTAGCA…	Bacteria	Chloroflexota	Anaerolineae	Anaerolineales	envOPS12	Unclassified	Unclassified						1	2.65099	0	Module hubs
ASV39	TAGGGAATATTGGGCAATGGGCGAAAGCCTGACCCAGCAACGCCGCGTGTACGATGAAGGTCTTCGGATCGTAAAGTACTTTTCTGGGAGATGAGAAAGGACAGTATCCCAGGAATAAGTCTCGGCTAACTACGTGCCAGCAGCCGCGGTAACACGTAGGAGGCAAGCGTTATCCGGATTTACTGGGCGTAAAGCGCGTGCAGGTGGCTCGACAAGTTGGATGTGAAAGCTCCTGGCTTAACTGGGAGAGGTCGTTCAAAACTGTCGGGCTTGAGAGCAGTAGAGGGAGGTGGAATTCCCGGTGTAGTGGTGAAATGCGTAGATATCGGGAGGAACACCAGTGGCGAAAGCGGCCTCCTGGACTGTTTCTGACACTCAGACGCGAAAGCTAGGGTAGCA…	Bacteria	Chloroflexota	Anaerolineae	Anaerolineales	envOPS12	UBA12087	UBA12087_sp001796335(GB_GCA_001796335.1)						65	0	0	Peripheral species
ASV4	CAAGGAATATTGTGCAATGGGCGAAAGCCTGACACAGCGACACCGCGTGGGGGATGAAGGCCCTCGGGTTGTAAACCCCTTTTCTCAGGGAAGAATAATGACGGTACCTGAGGAATAAGTCTCGGCTAACTACGTGCCAGCAGCCGCGGTAATACGTAGGAGGCAAGCGTTATCCGGATTTATTGGGCGTAAAGCGCGTGTAGGTGGCTCTTCAAGTCGGATGAAAAATCTCCCGGCTCAACTGGGAGGGACCATTCGATACTGCTGGGCTAGAGTGCAGCAGAGGGAGGTGGAATTCCCGGTGTAGTGGTGAAATGCGTAGATATCGGGGGGAACACCAGTGGCGAAGGCGACCTCCTGGGCTGTAACTGACACTGAGACGCGAAAGCGTGGGGAGCG…	Bacteria	Chloroflexota	Dehalococcoidia	Dehalococcoidales	Dehalococcoidaceae	Dehalogenimonas	Unclassified						14	1.25812	0	Peripheral species
ASV41	TAGGGAATATTGGGCAATGGGCGAAAGCCTGACCCAGCAACGCCGCGTGTGCGATGAAGGCCTTCGGGTCGTAAAGCACTTTTCTGGGAGATGAGAAAGGACAGTATCTCAGGAATAAGTCTCGGCTAACTACGTGCCAGCAGCCGCGGTAAAACGTAGGAGGCAAGCGTTATCCGGATTTACTGGGCGTAAAGCGCGTGCAGGCGGTTTGGTAAGTTGGATGTGAAAGCTCCTGGCTCAACTGGGAGAGGTCGTTCAATACTACCAGACTAGAGAGCGGTAGAGGAAGGTGGAATTCCCGGTGTAGTGGTGAAATGCGTAGATATCGGGAGGAACACCAGTGGCGAAAGCGGCCTTCTGGACCGTTTCTGACGCTCAGACGCGAAAGCTAGGGTAGCA…	Bacteria	Chloroflexota	Anaerolineae	Anaerolineales	envOPS12	Unclassified	Unclassified						4	5.10715	0	Module hubs
ASV42	TAGGGAATATTGGTAATGTGCGAAAGCGCGAACCAGCAACGCCGCGTGTGCGATGAAGGCCTTCGGGTTGTAAAGCACTTTTCGGGAGGAAGAGGAAGGACTGTACTCCCGGAATAAGTCTCGGCTAACTACGTGCCAGCAGCCGCGGTAATACGTAGGAGGCAAACGTTATCCGGATTTACTGGGCGTAAAGCGCGTGCAGGCTGTTTGGTAAGTTGGGCGTGAAAGCTCCCGGCTCAACTGGGAGAGGTCGTTCAATACTGCCAGACTAGAGGATGGTAGAGGGAGGTGGAATTCCGGGTGTAGTGGTGAAATGCGCAGATATCCGGAGGAACACCAGTGGCGAAAGCGGCCTCCTGGACCATTCCTGACGCTCAGACGCGAAAGCTAGGGTAGCAA…	Bacteria	Chloroflexota	Anaerolineae	Anaerolineales	Anaerolineaceae	Brevefilum	Brevefilum_fermentans(RS_GCF_900184705.1)						14	0.184115	0	Peripheral species
ASV43	TAGGGAATATTGGTTAATCTGCGAAAGCGGGAACCAGCAACGCCGCGTGCACGATGAAGGCCTTCGGGTTGTAAAGTGCTTTTTGAGAGGATGAGGAAGGACAGTACTCTTAGAATAAGCTTCGGCTAACTACGTGCCAGCAGCCGCGGTAAAACGTAGGAAGCGAGCGTTATCCGGATTTACTGGGCGTAAAGCGTGTGTAGGCGGTTTGACAAGTTGGATGTGAAAGCTCCTGGCTTAACTGGGAGAGGTCGTTCAAAACTGTTAGACTCGAGAGTGGTAGAGGGAGGTGGAATTCCGGGTGTAGTGGTGAAATGCGTAGATATCCGGAGGAACACCAGTGGCGAAAGCGGCCTCCTGGCCCATTTCTGACGCTCAGACACGAAAGCTAAGGTAGCA…	Bacteria	Chloroflexota	Anaerolineae	Anaerolineales	Anaerolineaceae	Unclassified	Unclassified						19	0.0811107	0	Peripheral species
ASV46	TAGGGAATCTTGCGCAATGGGCGAAAGCCTGACGCAGCAACTCCGCGTGATCGATGAAGCTCGTAAGGGTGTAAAGATCTTTTCTGAGGGATGAATTCTGACAGTACTTTAGGAATAAGCACCGGCTAACTCCGTGCCAGCAGCCGCGGTAATACGGAGGGTGCAAGCGTTATCCGGAATCATTGGGCGTAAAGCGTCCGCAGGTGGTTTATTAAGTCGGATGTTAAATATACGGGCTCAACCCGTAAACAGTATCCGAAACTGATGAACTAGAGAATTGCAGAGGTAAGTGGAATTCTGTATGTAGGGGTAAAATCCGTAGATATACAGAGGAACACCAAAAGCGAAGGCATCTTACTGGGCAATTTCTGACACTTATGGACGAAAGCGTGGGGAGCG…	Bacteria	Patescibacteria	Gracilibacteria	UBA1369	GWC2-33-13	GWC2-33-13	GWC2-33-13_sp000989565(GB_GCA_000989565.1)						26	-0.917371	0	Peripheral species
ASV5	CAAGGAATATTGTGCAATGGGCGAAAGCCTGACACAGCGACGCCGCGTGAGGGATGAAGACCTTCGGGTTGTAAACCTCTTTTATCAGGGAAGAATAATGACGGTACCTGGTGAATAAGTCTCGGCTAACTACGTGCCAGCAGCCGCGGTAATACGTAGGAGGCAAGCGTTATCCGGATTTATTGGGCGTACAGAGAGTGTAGGCGGCTCGTCAAGTCGAATGTAAAATCTTCCGGCTTAACTGGAAGGGGCCATTCGATACTGACGGGCTGGAGTGCAGTAGAGGAAAGCGGAATTCCCGGTGTAGTGGTGAAATGCGTAGATATCGGGAGGAACACCAGTGGCGAAGGCGGCTTTCTAGGCTGCTACTGACGCTGAGGCTCGAAAGCGTGGGGAGCA…	Bacteria	Chloroflexota	Dehalococcoidia	Dehalococcoidales	Dehalococcoidaceae	Dehalogenimonas	Unclassified						1	1.75752	0	Peripheral species
ASV51	TAGGGAATTTTCGGCAATGGGGGCAACCCTGACCGAGCAACGCCGCGTGAATGACGAAGTACTTCGGTATGTAAAGTTCTTTTATTGGGGAAGAATGGCTAGCGGAAAAGCTAGATTGACGGTACCTGATGAATAAGCCCCGGCTAACTATGTGCCAGCAGCCGCGGTAATACATAGGGGGCAAGCGTTATCCGGAATTATTGGGCGTAAAGGGTGCGTAGGTGGTAAGATAAGTCTTAGGTGTAAGTGCAGAGCTTAACTCTGTGATGCTAAAGAAACTGTCTGACTTGAGTGTGGTAGAGGCAAGTGGAATTCCATGTGTAGCGGTAAAATGCGTAAATATATGGAGGAACACCAGTGGCGAAGGCGGCTTGCTGGGCCATAACTGACACTGAGGCA…	Bacteria	Firmicutes	Bacilli	Acholeplasmatales	Acholeplasmataceae	UBA2284	UBA2284_sp003518475(GB_GCA_003518475.1)						14	5.98374	0.16436	Module hubs
ASV52	TCAAGAACCTTTCTCAATGGGCGAAAGCCTGAAGAAGCGACGCCGCGTGTATGAAGAAGCTCTTCGGAGTGTAAAATACTTTTATAGGGGAACAATTTTTGAGCGTACCCTATGAATAAGGGGCTCCTAAACTCGTGCCAGCAGGAGCGGTAATACGAGTGCCCCAAGCGTTATCCGGAATTACTGGGCGTAAAGCGTCTGTAGGGGGTTTTAATAGTCTTGTGTTAAATCCTGGGGCTCAACTCCAGAATCGCGCAGGAAACGTTAAGACTAGAGGATGTGAGAGGCTGATGGAACCTACGGTGTAGGGGTGAAATCCGTTGATATCGTAGGGAACACCAAAGGCGAAGGCATTCAGCTAGCGCATTCCTGACCCTGAGAGACGAAAGCGTGGGGAGC…	Bacteria	Patescibacteria	Paceibacteria	Portnoybacterales	GWB1-42-6	CG1-02-40-82	CG1-02-40-82_sp002774415(GB_GCA_002774415.1)						49	0	0	Peripheral species
ASV53	TCAAGAACCTTTCTCAATGGGCGAAAGCCTGAAGAAGCGACGCCGCGTGTATGAAGAAGTCCTTCGGGATGTAAAATACTTTTATTGCTGAACAATTTTTGAGCGTAAGCAATGAATAAGGGGCTCCTAAACTCGTGCCAGCAGGAGCGGTAATACGAGTGCCCCAAGCGTTATCCGGAATTACTGGGCGTAAAGGGTCCGTAGGGGGCTTAGTTAGTCTAGCGTTAAATTTTGGGGCTCAACCCTAAAGCTGCGTTGGAAACGGCTAAGCTAGAGAACATAAGAGGCTGATGGAACTCACGGTGTAGGGGTGAAATCCGTTGATATCGTGAGGAACACCAAAGGCGAAGGCATTCAGCTGGTGTGTTTCTGACCCTGAGGGACGAAAGCGTGGGGATC…	Bacteria	Patescibacteria	Paceibacteria	Portnoybacterales	GWB1-42-6	UBA8475	UBA8475_sp002780785(GB_GCA_002780785.1)						26	3.8433	0.099723	Module hubs
ASV55	TCAAGAATATTCCCCAATGGCCGAAAGGCTGAGGGAGCGACGCCGCGTGCATGATGAAGCCCTTCGGGGTGTAAAGTGCTTTTAATTGGGACGAAACAATGACGGTACCAATTGAATAAGGGGCTGCTAAACTCGTGCCAGCAGCAGCGGTAATACGAGTGCCCCAAGCGTTATCCGGATTTATTGGGCGTAAAGCGTACGTAGGCGGTTTATCGCATCTCCTGTTAAATCTCGAGGCTCAACCTCGAGGCCGCGGGAGAGATGGCTAAACTAGAGACCGGGAGAGGCAAGTGGAATTGCTGGTGTAGGGGTTAAATCCGTTAATATCAGCAAGAACACCTAATGTGAAGACAGCTTGCTAGAACGGTTCTGACGCTAAGGTACGAAAGCGTGGGGAGC…	Bacteria	Patescibacteria	ABY1	BM507	Unclassified	Unclassified	Unclassified						13	6.3154	0	Module hubs
ASV56	TCAAGAATATTCCCCAATGGCCGAAAGGCTGAGGGAGCGACGCCGCGTGTATGAAGAAGCCCTTCGGGGTGTAAAATACTTTTAATCGGGACGAAACAATGACGGTACCGATTGAATAAGGGGCTGCTAAACTCGTGCCAGCAGCAGCGGTAATACGAGTGCCCCAAGCATTATCCGGATTTATTGGGCGTAAAGCGTACGTAGGTGGTTTATCGCATCTCCTGTTAAATCCCGAGGCTTAACCTCGGGGCTGCGGGAGAGATGGCTAAACTAGAGACCGGGAGAGGTAAGTGGAATTGCTGGTGTAGGGGTTAAATCCGTTAATATCAGCAAGAACACCTAATGTGAAGACAGCTTACTGGAACGGTTCTGACACTAAGGTACGAAAGCGTGGGGAGC…	Bacteria	Patescibacteria	ABY1	BM507	Unclassified	Unclassified	Unclassified						1	0.56623	0	Peripheral species
ASV57	TCAAGAATATTCCCCAATGGCCGAAAGGCTGAGGGAGCGACGTCGCGTGTATGAAGAAACCCTTCGGGGTGTAAAGTACTTTTAACTGGGACGAATCAATGACGGTACCAGTTGAATAAGGGGCTGCTAAACTCGTGCCAGCAGCAGCGGTAATACGAGTGCCCCAAGCATTATCCGGATTTATTGGGCGTAAAGAGTTCGTAGGTGGTTTATCGCATCTCCTGTTAAATCTCGAGGCTCAACCTCGAGGCTGCGGGAGAGATGGCTAAACTAGAGACCGGGAGAGGTAAGTGGAATTGCTGGTGTAGGGGTTAAATCCGTTAATATCAGCAAGAACACCTAATGTGAAGACAGCTTACTAGAACGGTTCTGACACTAAGGAACGAAAGCGTGGGGAGC…	Bacteria	Patescibacteria	ABY1	BM507	Unclassified	Unclassified	Unclassified						6	14.8485	0	Module hubs
ASV59	TCAAGAATATTCCCCAATGGCCGCAAGGCTGAGGGAGCGACGTCGCGTGCATGAAGAAACCCTTCGGGGTGTAAAGTGCTTTTAACTGGGACGAATCAATGACGGTACCAGTTGAATAAGGGGCTGCTAAACTCGTGCCAGCAGCAGCGGTAATACGAGTGCCCCAAGCGTTATCCGGATTTATTGGGCGTAAAGCGTACGTAGGTGGTTTATCGCATCTCCTGTTAAATCCCGAGGCTCAACCTCGGGGCTGCGGGAGAGATGGCTAAACTAGAGACTGGGAAAGGCAAGTGGAATTGCTGGTGTAGGGGTTAAATCCGTTAATATCAGCAGGAACACCAAATGCGAAGGCAGCTTGCTGGAACAGTTCTGACACTAATGTACTAAAGCGTGGGGAGC…	Bacteria	Patescibacteria	ABY1	BM507	Unclassified	Unclassified	Unclassified						18	0.0808233	0	Peripheral species
ASV6	CAAGGAATATTGTGCAATGGGCGAAAGCCTGACACAGCGACGCCGCGTGGGGGAAGACGGCCTTCGGGTTGTAAACCCCTTTTCTCAGGGAAGAATAATGACGGTACCTGATGAATAAGTCACGGCTAACTACGTGCCAGCAGCCGCGGTAATACGTAGGTGGCAAGCGTTATCCGGATTTACTGGGCGTAAAGAGGGTGCAGGCGGCTTTCCAAGTCGAATATAAAATCTCCCGGCTTAACTGGGAGGGACTATTCGATACTGTTGGGCTAGAGGGCAGCAGGGGGAGGTGGAATTCCCGGTGTAGTGGTGAAATGCGTAGATATTGGGAGGAACACCAGTGGCGAAGGCGGCCTCCTGGGCTGTTGCTGACGCTGAGGCCCGAAAGCGTGGGGAGCA…	Bacteria	Chloroflexota	Dehalococcoidia	Dehalococcoidales	Dehalococcoidaceae	Dehalogenimonas	Unclassified						3	7.73214	0.111141	Module hubs
ASV60	TCAAGAATATTCCCCAATGGCCGCAAGGCTGAGGGAGCGACGTCGCGTGCATGAAGAAACCCTTCGGGGTGTAAAGTGCTTTTAACTGGGACGAATCAATGACGGTACCAGTTGAATAAGGGGCTGCTAAACTCGTGCCAGCAGCAGCGGTAATACGAGTGCCCCAAGCGTTATCCGGATTTATTGGGCGTAAAGCGTACGTAGGTGGTTTATCGCATCTCCTGTTAAATCTCGAGGCTCAACCTCGAGGCTGCGGGAGAGATGGCTAAACTGGAGACCGGGAGAGGTAAGTGGAATTGCTGGTGTAGGGGTTAAATCCGTTAATATCAGCAAGAACACCTAATGTGAAGACAGCTTACTAGAACGGTTCTGACACTAAGGTACGAAAGCGTGGGGAGC…	Bacteria	Patescibacteria	ABY1	BM507	Unclassified	Unclassified	Unclassified						52	0	0	Peripheral species
ASV61	TCAAGAATATTCCTCAATGGACGAAAGTCTGAAGGAGCGACGCCGCGTGTAGGAAGAAGCCCCTCGGGGTGTAAACTACTTTTCTATAGGAAGAACTTTGACGGTACTATAGGAATAAGGGGTTGCTAACTCTGTGCCAGCAGCAGCGGTAATACAGAGACCCCAAGCGTTATCCGGATTTATTGGGCGTAAAGAGTCTGTAGGCTTTTTGTTGTGTCTCAAGTTAAAGCCCACCGCTCAACGGTGGACAAGCTTGAGAAACTAGCAAGATAGAGGCCGGGAGAGGTTAGCGGAATTGCCGGTGTAGTAGTAAAATGCGTTAATATCGGCAAGAACACCAAAGGCGAAGGCAGCTAACTAGAACGAGCCTGACGCTGAGAGACGAAAGCGTGGGGAGCG…	Bacteria	Patescibacteria	ABY1	SG8-24	Unclassified	Unclassified	Unclassified						31	-1	0	Peripheral species
ASV62	TCAAGAATATTCCTCAATGGCCGAAAGGCTGAAGGAGCGACGCCGCGTGCAGGAAGAAGTTCTTCGGAGTGTAAACTGCTTTTCTCTGGGAAGAAAAAATGACAGTACCAGAGGAATAAGGGGCTGCTAACCTCGTGCCAGCAGCAGCGGTAATACGAGGGCCCCAAGCGTTATCCGGATTTATTGGGCGTAAAGGGTCCGTAGGCGGTTTGTCACATCTCCTGTTAAATCCTGAGGCTCAACCTCGGGACCGCGGGAGAGATGGATAAACTGGAGACCGGGAGAGGCAAGCGGAATTGCTGGTGTAGGGGTTAAATCCGTTAATATCAGCAGGAACACCAAATGCGAAAGCAGCTTGCTAGAACGGTTCTGACGCTTAGGGACGAAAGCGTGGGGAGC…	Bacteria	Patescibacteria	ABY1	BM507	UBA12075	XYA2-FULL-47-19	XYA2-FULL-47-19_sp001780275(GB_GCA_001780275.1)						8	0.92582	0	Peripheral species
ASV64	TCAAGAATATTCCTCAATGGCCGAAAGGCTGAAGGAGCGACGCCGCGTGGTCGAAGAAGCTCTTCGGGGTGTAAAGACCTTTTCTCTGGGAAGAACTAATGACGGTACCAGAGGAATAAGGGGCTGCTAATCACGTGCCAGCAGCAGCGGTAATACGTGAGCCCCAAGCGTTATCCGGATTTACTGGGCGTAAAGCGTGGGTAGGTGTTTTAGTAAGTTAAACGTTAAATCTCTGGGCTCAACCCAGAAACCGCGTTTAAAACTGCTAAAATTGAGGTCGGGAGAGGCAAACGGAATTGCCGGTGTAGGGGTAAAATCCATTAATATCGGCAAGAACACCAAATGCGAAGGCAGTTTGCTAGAACGCACCTGACACTGAGCCACGAAAGCGTGGGGAGC…	Bacteria	Patescibacteria	ABY1	Unclassified	Unclassified	Unclassified	Unclassified						36	-0.57735	0	Peripheral species
ASV65	TCAAGAATATTCCTCAATGGCCGAAAGGCTGAAGGAGCGACGTCGCGTGCATGAAGACGCCCTTAGGGGTGTAAAATGCTTTTAACTGGGACGAAACAATGACGGTACCAGTTGAATAAGGGGCTGCTAAACTCGTGCCAGCAGCAGCGGTAATACGAGTGCCCCAAGCGTTATCCGGATTTATTGGGCGTAAAGCGTACGTAGGTGGTTTATCGCATCTCCTGTTAAATCCCGAGGCTCAACCTCGGGGCTGCGGGAGAGATGGCTAAACTAGAGACTGGGAAAGGCAAGTGGAATTGCTGGTGTAGGGGTTAAATCCGTTAATATCAGCAAGAACACCTAATGTGAAGACAGCTTACTAGAACGGTTCTGACACTAAGGTACGAAAGCGTGGGGAGC…	Bacteria	Patescibacteria	ABY1	BM507	UBA12075	Unclassified	Unclassified						66	0	0	Peripheral species
ASV67	TCAAGAATATTCCTCAATGGCCGAAAGGCTGAAGGAGCGACGTCGCGTGCATGAAGACGCCCTTAGGGGTGTAAAATGCTTTTAACTGGGACGAAACAATGACGGTACCAGTTGAATAAGGGGCTGCTAAACTCGTGCCAGCAGCAGCGGTAATACGAGTGCCCCAAGCGTTATCCGGATTTATTGGGCGTAAAGCGTACGTAGGTGGTTTATCGCATCTCCTGTTAAATCCCGAGGCTCAACCTCGGGGCTGCGGGAGAGATGGCTAAACTAGAGACTGGGAAAGGCAAGTGGAATTGCTGGTGTAGGGGTTAAATCCGTTAATATCAGCAGGAACACCAAATGCGAAGGCAGCTTGCTGGAACAGTTCTGACACTAATGTACTAAAGCGTGGGGAGC…	Bacteria	Patescibacteria	ABY1	BM507	UBA12075	Unclassified	Unclassified						11	1.17175	0	Peripheral species
ASV69	TCAAGAATCTTCCACAATGGCCGAAAGGCTGATGGAGCGACGCCGCGTGCATGAAGAAGCCCTTCGGGGTGTAAAATGCTTTTATTAGTGACGAAACAATGACGGTAGCTAATGAATAAGGGGCTGCTAACTTCGTGCCAGCAGCAGCGGTAATACGAAGGCCCCGAGCGTTATCCGGATTTATTGGGCGTAAAGGGTTCGCAGGTGGTTTGTCACATCTTCTGTTAAATCTATCGGCTCAACCGATAGGCCGCGGAAGAGATGGACAGACTAGAGGCCGGGAGAGGCAAGCGGAATTGCTGGTGTAGGGGTTAAATCCGTTAATATCAGCAGGAACACCAAATGCGAAGGCAGCTTGCTAGAACGAGCCTGACACTCATGAACGAAAGCGTGGGGAGC…	Bacteria	Patescibacteria	ABY1	BM507	UBA12075	Unclassified	Unclassified						39	0	0	Peripheral species
ASV7	CAAGGAATATTGTGCAATGGGCGAAAGCCTGACACAGCGACGCCGCGTGGGGGATGAAGGCTTTCGAGTCGTAAACCCCTTTTCTCAGGGAAGAATAATGACGGTACCTGAGGAATAAGTCACGGCTAACTACGTGCCAGCAGCCGCGGTAATACGTAGGTGGCAAGCGTTATTCGGATTTACTGGGTGTAAAGAGGGTGCAGGCGGCTTTTCAAGTCGAATATAAAATTTCCCGGCTTAACTGGGAGGGATTATTCGATACTGTTGGGCTTGAGGGCAGCAGGGGGAGGTGGAATTCCCGGTGTAGTGGTGAAATGCGTAGATATCGGGAGGAACACCAGTGGCGAAGGCGGCCTCCTAGGCTGTTGCTGACGCTGAGGCCCGAAGGCGTGGGGAGCA…	Bacteria	Chloroflexota	Dehalococcoidia	Dehalococcoidales	Dehalococcoidaceae	Dehalogenimonas	Dehalogenimonas_formicexedens(RS_GCF_001953175.1)						1	1.75752	0	Peripheral species
ASV73	TCAAGAATCTTCCGCAATGGGCGAAAGCCTGACGGAGCGACGCCGCGTGCAGGATGAAGGCCTTCGGGTCGTAAACTGCTTTTCTCAGGGAAAAATTTCTGATTGTACTTGAGGAATAAGGGACTGCTAACTTCGTGCCAGCAGCAGCGGTAATACGAAGGTCCCAAGCGTTATCCGGTGTTATTAGGCGTAAAGCGTCCGCAGGTTGTTTAGCACATCTTTGGTCAAATCCCACGGCCCAACCGTGGAACTGCCAAAGAGATGGCTAAACTAGAGACAGGGATAGGCATGTGGAATGGCTGGTGTAGGAGTAAAATCCGTTAATCTCAGCTAGAACACCAAATGCGAAGGCAGCATGCTGGAACTGTTCTGACACTCATGGACGAAAGCGTGGGTAGC…	Bacteria	Patescibacteria	ABY1	UBA2169	UBA2169	CG1-02-41-12	CG1-02-41-12_sp002787075(GB_GCA_002787075.1)						2	-0.161813	0	Peripheral species
ASV74	TCAAGAATCTTCCTCAATGGCCGAAAGGCTGAAGGAGCGACGCCGCGTGCATGATGACACCCCTCGGGGCGTAAAGTGCTTTTATTTGGGACGAAACTATGACGGTACCAAATGAATAAGGGGCTGCTAAACTCGTGCCAGCAGCAGCGGTAATACGAGTGCCCCTAGCGTTATCCGGATTTATTGGGCGTAAAGAGTACGTAGGCGGTTTATCGCATCTCCTGTTAAATCACGAGGCTTAACCTCGTGGCCGCGGGAGAGATGGATAAACTAGAGGTTGGGAGAGGCAAGCGGAATTGCTGGTGTAGGGGTTAAATCCGTTAATATCAGCAGGAACACCAAATGCGAAGGCAGCTTGCTATAACAACTCTGACGCTAAGGTACGAAAGCGTGGGTAGC…	Bacteria	Patescibacteria	ABY1	BM507	UBA12075	Unclassified	Unclassified						9	6.54242	0.348176	Module hubs
ASV75	TCAAGAGCTTTCCACAATGGGCGCAAGCCTGATGGAGCGACGCCGCGTGCAGGATGAAGGTCTTAGGACTGTAAACTGCTTTTCTCCGTGAAAAATTTCGATGATATTAACGGAGGAATAAGGGGTTGCTAAACTCGTGCCAGCAGCAGCGGTAAAACGAGTACCCCAAGCGTTATCCGAATTTACTGGGCGTAAAGGGTGTGTAGGGGGATATGTTAGTCCTGCTTTAAATATCTATGCTTAACATAGATACCGGTGGGATACGGCATATCTAGAGAGTGCAAGAGGTCTGTGGAACTCACGGTGTAGGGGTGAAATCCGTTGATATCGTGGGGAACACCAAAGGCGAAGGCAACAGACTGGTGCATTTCTGACCCTGAAACACGAAAGCGTGGGGAT…	Bacteria	Patescibacteria	Paceibacteria	UBA9983	UBA9983	SZUA-82	SZUA-82_sp003231675(GB_GCA_003231675.1)						17	1.82267	0	Peripheral species
ASV78	TCGAGAATATTCCACAATGGGCGAAAGCCTGATGGAGCGACGCCGCGTGTTTGAAGAAGTCCTTCGGGATGTAAAGAACTTTTATCAGGGAACAACCTTCGGGTGAGCGTACCTGATGAATAAGGGGGTGCTAATCACGTGCCAGCAGCAGCGGTAATACGTGACCCCCGAGCGTTATCCGGATTTATTGGGCGTAAAGAGTCTGTAGGTGGTCTGAAAAGTTTCCAGTTAAATACCCAGGGCTTAACCTTGGGGGTGCTGGAAAAACTGTCAGACTAGAGGGCGTTAGGGGCTGGTGGAACGGTCGGTGAAGGGGTGAAATCCGTTGATATCGACCGGAACCCTAAAAGCGAAGGCATCCAGCTGGGGCGACCCTGACACTGAGAGACGAAAGCGTAG…	Bacteria	Patescibacteria	Paceibacteria	Paceibacterales	GCA-002782225	GCA-002782225	GCA-002782225_sp002787295(GB_GCA_002787295.1)						27	0	0	Peripheral species
ASV79	TCGAGAATATTCCCCAATGGACGAAAGTCTGAGGGAGCGACGCCGCGTGATTGAAGAAGCCCTTCGGGGTGTAAAAATCTTTTCTGAAGGACGAACGTCGACGGTACTTCAGGAATAAGGGGCTGCTAATCTCGTGCCAGCAGCAGCGGTAATACGAGAGCCCCAAGCGTTATCCGGATTTATTGGGCGTAAAGCGTCCGCAGGCGGTTTGAAAAGTCTTGCTTCAAATCCTAGAGCTTAACTTTAGGACTGGGTTGGAAACTTTCAAACTAGAGGTCGGGAGAGGCGAGCGGAATGGCTGGTGTAGGGGTAGAATCCGTTAATATCAGCTGGAACACCAAATGCGAAGGCAGCTCGCTAGAACGATTCTGACGCTCATGGACGAAAGCGTGGGTAGCG…	Bacteria	Patescibacteria	ABY1	BM507	Unclassified	Unclassified	Unclassified						8	-0.46291	0	Peripheral species
ASV80	TCGAGAATATTCCCCAATGGACGAAAGTCTGAGGGAGCGACGCCGCGTGCAGGATGAAGGCCTTCGGGTTGTAAACTGCTTTTCTCTGGGAAGAACACTGACCGTACCAGAGGAATAAGAGGTTGCTAACTCTGTGCCAGCAGCAGCGGTAATACAGAGACCTCGAGCGTTATCCGGATTTACTGGGCGTAAAGGGTCCGCAGGTGGTTTTGTAAGTCTTCGGTTAAATTCTTGAGCTCAACTCGAGAACCGCCGAGGAAACTATAAGACTAGAGACTGGGAGAGGCAAGCGGAATTGCCGGTGTAGTAGTAAAATGCGTTAATATCGGCAAGAACACCAAATGCGAAGGCAGCTTGCTAGAACAGTTCTGACACTCAGGGACGAAAGCGTGGGTAGCG…	Bacteria	Patescibacteria	ABY1	XYB2-FULL-38-15	XYB2-FULL-38-15	XYB2-FULL-38-15	XYB2-FULL-38-15_sp001778095(GB_GCA_001778095.1)						13	0.533453	0	Peripheral species
ASV81	TCGAGAATATTCCTCAATGGACGAAAGTCTGAAGGAGCGACGCCGCGTGCAGGATGAAGGGCTTCGGCTCGTAAACTGCTTTTCTCAGGGAAGAACATTGACGGTACCTGAGGAATAAGAGGTTGCTAACTCTGTGCCAGCAGCAGCGGTAATACAGAGACCTCAAGCATTATCCGGATTTATTGGGCGTAAAGGGTCCGCAGGCGGCCTGGTGCGTCGGAAGTTAAATCTGCGAGCTCAACTCGTAGACCGCTTTCGATACGACTAGGCTTGAGGCCGGGAGAGGTGAGCGGAATTACCGGTGTAGGGGTCATATCCGTTAATATCGGTAAGAACACCAAATGCGAAGGCAGCTCACTGGAACGAGCCTGACGCTCAGGGACGAAAGCGTGGGGAGCG…	Bacteria	Patescibacteria	ABY1	XYB2-FULL-38-15	XYB2-FULL-38-15	XYB2-FULL-38-15	XYB2-FULL-38-15_sp001778095(GB_GCA_001778095.1)						64	0	0	Peripheral species
ASV82	TCGAGAATATTCCTCAATGGCCGAAAGGCTGAAGGAGCGACGTCGCGTGCATGAAGACGCTCTTCGGAGTGTAAAGTGCTTTTATCTGGGAAGAAACAATGACTGTACCAGATGAATAAGGGGCTGCTAAACTCGTGCCAGCAGCAGCGGTAATACGAGTGCCCCTAGCGTTATCCGGATTTATTGGGCGTAAAGAGTACGTAGGCGGTTTATCGCATCTCCTGTTAAATCCCGAGGCTCAACTTCGGGGCTGCGGGAGAGATGGACAAACTAGAGATCGGGAGAGGCAAGCGGAATTGCTGGTGTAGGGGTTAAATCCGTTAATATCAGCAGGAACACCAAATGCGAAGGCAGCTTGCTAGAACGATTCTGACGCTAAGGTACGAAAGCGTGGGGAGC…	Bacteria	Patescibacteria	ABY1	BM507	UBA12075	Unclassified	Unclassified						15	1.99346	0	Peripheral species
ASV84	TCGAGAATATTCGGCAATGGGCGAAAGCCTGACCGAGCGACGCCGCGTGCAGGAAGAAGGGCTTCGGCTCGTAAACTGCTTTTTTCAGGGAAGAATTCTGACGGTACCTGAAGAATAAGAGGTTGCTAACTCTGTGCCAGCAGCAGCGGTAATACAGAGACCTCAAGCATTATCCGGATTTATTGGGCGTAAAGGGTCCGCAGGTGGTCGTGCACGTCGAGGGTTAAATGTTCGAGCTCAACTCGGACACTGCTTTCGATACGGCGCGACTAGAGGCCGGGAGAGGTGAGCGGAATTGCCGGTGTAGTAGTAATATGCGTTAATATCGGCAAGAACACCAAATGCGAAGGCAGCTCACTGGAACGCGCCTGACACTCAGGGACGAAAGCGTGGGGAGCG…	Bacteria	Patescibacteria	ABY1	SG8-24	Unclassified	Unclassified	Unclassified						67	0	0	Peripheral species
ASV85	TCGAGAATATTCGTCAATGCCCGAAAGGGTGAACGAGCGACGCCGCGTGCGGGATGAAGGCCTTAGGGTTGTAAACCGCTTTTCTGCTTGAAAAATTTCGTGATTGTAAAGCAGGAATAAGAGGTTACTAACTCTGTGCCAGCAGTAGCGGTAATACAGAGACCTCGAGCGTTATCCGGATTTATTGGGCGTAAAGAGCATGTAGGCGGGTATATTAGTCAGATGTCAAATCTTCGAGCTCAACTCGAAAACTGCATTTGAAACGGTATATCTAGAGAAGGCGAGAGACTGATGGAACATATGGTGTAGCAGTAAAATGCGTTGATATCATATGGAACACCAAAGGCGAAAGCATTCAGTTAGCACTTTTCTGACGCTGAGATGCGAAAGCGTGGGTAG…	Bacteria	Patescibacteria	Paceibacteria_A	Moranbacterales	UBA2206	M10-OD1-1	M10-OD1-1_sp003056145(GB_GCA_003056145.1)						28	-0.75	0	Peripheral species
ASV86	TCGAGAATATTCGTCAATGGGCGAAAGCCTGAACGAGCGACGCCGCGTGCGGGATGAAGGCCTTCGGGTTGTAAACCGCTTTTATCAGGGAAAAACTTACGTGATGGTACCTGATGAATAAGAGGTTACTAACTCTGTGCCAGCAGTAGCGGTAATACAGAGACCTCAAGCGTTATCCGGATTTATTGGGCGTAAAGCGCGCCTCGGCGGACTTATTAGTCAGATGTCAAATTTTCTCGCTTAACGGGAAAACTGCATCTGAAACGGCAAGTCTTGAGGACATGAGAGACCAGTGGAACATATGGTGTAGCAGTGAAATGCGTTGATATCATATGGAACACCAAAGGCGAAAGCATCTGGTTGGCATGTTCCTGACGCTCATGCGCGAAAGCGTGGGAA…	Bacteria	Patescibacteria	Paceibacteria_A	Moranbacterales	2-12-FULL-40-10	BMS3ABIN15	BMS3ABIN15_sp002923195(GB_GCA_002923195.1)						9	3.43847	0.0713306	Module hubs
ASV87	TCGAGAATATTGGACAATGGACGAAAGTCTGATCCAGCGACACCGCGTGTTTGAAGAAGCCCCTTGGGGTGTAAAAAACTTTTATAGAGGAAGAAGTCCTTTTTAGGAATGACGGTACTCTATGAATAAGAGGATGCTAATCACGTGCCAGCAGCCGCGGTAAAACGTGATCCTCGAGCGTTATCCGGATTTATTGGGCGTAAAGCGTCTGTAGGCGGCATAGTAAGTTTGATGTTAAAGTTTTCGGGCTTAACCTGAAAAATGCATCAAAAACTGCTAAGCTAGAGGGCATTAGGGGTTGGCGGAACAGTCGGTGTAGGGGTGATATCCGTTGATATCGACTGGAATACCGAAAGCGAAGGCAGCCAACTGGGGTGACCCTGACGCTCAGAGACGAAA…	Bacteria	Patescibacteria	Paceibacteria	Paceibacterales	DG-74-3	DG-74-3	DG-74-3_sp001302985(GB_GCA_001302985.1)						15	-0.484895	0	Peripheral species
ASV88	TCGAGAATATTTAGCAATGGACGAAAGTCTGACTATGCGACGCCGCGTGAGGGATGAAGTATTTCGGTACGTAAACCTCTTTCGATGGGGAAGAAACTACCTATAGTAATATAGGAACTGACGGTACCCAGAGAAGAAGCCATGGCCAACTCCGTGCCAGCAGCCGCGGTAATACGGGGATGGCGAGCGTTACTCGGATTTACTGGGTGTAAAGGGCAGGTAGGCGGCCCTGAAAGTTGAAGGTGAAATGCTTTGACTCAATCAAAGAACTGCCTTCAAAACTACAGGGCTTGAGGATTTGAGAGGAGAGCGGAATTCCCGGTGTAAGGGTGAAATCTGTAGATATCGGGAGGAACACCTGTGGCGAAAGCGGCTCTCTGGCAAATCCCTGACGCTGAT…	Bacteria	Omnitrophota	koll11	GIF10	UBA6249	RBG-13-41-10	RBG-13-41-10_sp001805465(GB_GCA_001805465.1)						36	-0.57735	0	Peripheral species
ASV9	CAAGGAATCTTGTGCAATGGGCGAAAGCCTGACACAGCGACGCCGCGTGGGGGAAGAAGGCTCTCGGGTTGTAAACCCCTTTTCTCAGGGAAGAATAATGACGGTACCTGAGGAATAAGTCTCGGCTAACTACGTGCCAGCAGCCGCGGTAATACGTAGGAGGCGAGCGTTATCCGGATTCACTGGGCGTAAAGAGGGCGCAGGCGGCTTTTCAAGTCGGATGTAAAATCTCCTGGCTCAACTAGGAGGGACCACCCGATACTGTTGGGCTAGAGTGCAGCAGAGGGAGGTGGAATTCCCGGTGTAGTGGTGAAATACGTAGATATCGGGAGGAACACCAGTGGCGAAGGCGGCCTCCTGGGCTGTTACTGACGCTGAGGCCCAAAAGCGTGGGGAGCG…	Bacteria	Chloroflexota	Dehalococcoidia	Dehalococcoidales	Dehalococcoidaceae	Dehalogenimonas	Dehalogenimonas_formicexedens(RS_GCF_001953175.1)						12	1.29757	0	Peripheral species
ASV91	TCGAGAATATTTCGCAATGGGCGAAAGCCTGACGAAGCGACACCGCGTGAAGGAAGAAGGCCCTCGGGTTGTAAACTTCTTTTGGCAGGGAACAAGCCGCAAGGTTGAGCGTACCTGCAGAATAAGGCGCTGCTAACTTCGTGCCAGCAGCAGCGGTAATACGAAGGCGCCAAGCGTTATCCGGATTTATTGGGCGTAAAGAGTTCAAAGGGGGTTATGTTAGTCCGGCGTTAAAGCTCGCAACTCAATTGCGAAAGCGCGTTGGAAACGGCATAACTTGAGGAAATTAGAGGCAAGTAGAACGGCTGGTGTAGGGGTGAAATCCGTTGATATCAGCCGGAATACCAAAGGCGAAGGCATCTTGCTGGAATTTTCCTGACCCTGAAAGAACGAAAGCGT…	Bacteria	Patescibacteria	Paceibacteria	GWC2-36-17_A	UBA10092	UBA10092	UBA10092_sp003455995(GB_GCA_003455995.1)						26	0.762867	0	Peripheral species
C10H10O7									242.043	1	0.38	6	Tannin	6	-0.0213609	0	Peripheral species
C10H12O2S2									228.028	1.2	0.29	5	Uhc	5	-0.0686952	0	Peripheral species
C10H12O7S2									308.002	1.2	0	5	Tannin	5	-0.26006	0	Peripheral species
C10H12O8									260.053	1.2	0.17	5	Tannin	6	-0.0818076	0	Peripheral species
C10H13NO2S									211.067	1.3	0.29	5	Uhc	13	-0.292539	0	Peripheral species
C10H14N2O2									194.106	1.4	0.29	5	Uhc	5	-0.0686952	0	Peripheral species
C10H14O3S2									246.038	1.4	0.08	4	Lignin	13	-0.292539	0	Peripheral species
C10H14O8									262.069	1.4	0	4	Tannin	31	-1	0	Peripheral species
C10H16O2S									200.087	1.6	0.12	3	NA	5	-0.26006	0	Peripheral species
C10H16O4S2									264.049	1.6	0	3	Protein	13	-0.292539	0	Peripheral species
C10H17NO4									215.116	1.7	0	3	Protein	3	-0.104543	0.375	Peripheral species
C10H18O6S2									298.054	1.8	0	2	NA	13	0.326955	0	Peripheral species
C10H20O4S									236.108	2	0	1	Protein	16	-0.433835	0	Peripheral species
C10H20O5S									252.103	2	0	1	Protein	3	-0.104543	0.375	Peripheral species
C10H6O4S									221.999	0.6	0.71	8	Ca	11	-0.458512	0	Peripheral species
C10H7NO4									205.038	0.7	0.71	8	Ca	6	-0.0213609	0	Peripheral species
C10H7NO5									221.032	0.7	0.69	8	NA	23	-0.258199	0	Peripheral species
C10H8O									144.058	0.8	0.68	7	NA	6	-0.0213609	0	Peripheral species
C10H8O7									240.027	0.8	0.54	7	Tannin	2	-0.257051	0	Peripheral species
C10H8OS									176.03	0.8	0.65	7	NA	8	-0.46291	0	Peripheral species
C10H9NO6									239.043	0.9	0.5	7	Lignin	9	-0.256718	0	Peripheral species
C11H10O2S2									238.012	0.909	0.5	7	NA	5	-0.26006	0	Peripheral species
C11H10O8									270.038	0.909	0.43	7	Tannin	6	-0.0213609	0	Peripheral species
C11H10O8S									302.01	0.909	0.33	7	Tannin	18	-0.44142	0	Peripheral species
C11H11NO7									269.054	1	0.38	7	Lignin	14	-0.460287	0.5	Peripheral species
C11H12O8S									304.025	1.091	0.17	6	Tannin	6	-0.0213609	0	Peripheral species
C11H12O9									288.048	1.091	0.23	6	Tannin	7	-0.26673	0	Peripheral species
C11H15NO2S									225.082	1.364	0.25	5	Uhc	1	-0.0294145	0	Peripheral species
C11H17NO3S									243.093	1.545	0.07	4	Uhc	5	-0.26006	0	Peripheral species
C11H20O3									200.141	1.818	0.05	2	Lipid	10	-0.643729	0.5	Peripheral species
C11H20O4									216.136	1.818	0	2	Protein	4	-0.258501	0	Peripheral species
C11H20O6									248.126	1.818	0	2	Protein	10	-0.0102179	0	Peripheral species
C11H20O6S2									312.07	1.818	0	2	Protein	13	-0.292539	0	Peripheral species
C11H21O13P									392.072	1.909	0	2	Ascarb	6	-0.142254	0	Peripheral species
C11H6O4									202.027	0.545	0.78	9	Ca	6	-0.0818076	0	Peripheral species
C11H6O4S									233.999	0.545	0.75	9	Ca	21	-0.37266	0	Peripheral species
C11H7NO4									217.038	0.636	0.75	9	Ca	6	-0.0213609	0	Peripheral species
C11H8N2O5									248.043	0.727	0.69	9	Lignin	27	-0.632456	0	Peripheral species
C11H8O7S									283.999	0.727	0.54	8	Lignin	1	-0.625059	0	Peripheral species
C11H9NO6S									283.015	0.818	0.5	8	Lignin	5	-0.26006	0	Peripheral species
C12H10N2O6									278.054	0.833	0.57	9	Lignin	2	-0.161813	0	Peripheral species
C12H11NO2S									233.051	0.917	0.56	8	NA	20	-0.124603	0	Peripheral species
C12H12O2S2									252.028	1	0.44	7	Uhc	5	-0.26006	0	Peripheral species
C12H12O8S2									347.997	1	0.17	7	Tannin	5	-0.26006	0	Peripheral species
C12H12O9S									332.02	1	0.23	7	Tannin	18	-0.44142	0	Peripheral species
C12H13NO8									299.064	1.083	0.29	7	Tannin	6	-0.0213609	0	Peripheral species
C12H14O10									318.059	1.167	0.14	6	Tannin	6	-0.0213609	0	Peripheral species
C12H14O2S2									254.043	1.167	0.33	6	Uhc	5	-0.26006	0	Peripheral species
C12H15N3O5									281.101	1.25	0.23	7	Lignin	5	-0.26006	0	Peripheral species
C12H15NO2S									237.082	1.25	0.33	6	Uhc	5	-0.26006	0	Peripheral species
C12H15NO9									317.075	1.25	0.08	6	Tannin	1	0.56623	0	Peripheral species
C12H16N2O2									220.121	1.333	0.33	6	Uhc	20	-0.124603	0	Peripheral species
C12H17NO									191.131	1.417	0.33	5	Uhc	12	-0.449159	0	Peripheral species
C12H18O6S2									322.055	1.5	0	4	Protein	20	-0.124603	0	Peripheral species
C12H20O3S									244.113	1.667	0.05	3	Lipid	13	-0.0860408	0	Peripheral species
C12H22O4									230.152	1.833	0	2	Protein	3	-0.00407312	0	Peripheral species
C12H22O5									246.147	1.833	0	2	Protein	3	-0.305484	0	Peripheral species
C12H6O7									262.011	0.5	0.76	10	NA	10	-0.326974	0	Peripheral species
C12H7NO4									229.037	0.583	0.78	10	Ca	2	-0.161813	0	Peripheral species
C12H7NO5									245.032	0.583	0.76	10	NA	11	-0.458512	0	Peripheral species
C12H8N2O3									228.053	0.667	0.76	10	Ca	1	-0.922881	0	Peripheral species
C12H8O2S									216.024	0.667	0.7	9	Ca	8	-0.46291	0	Peripheral species
C12H8O6S									280.004	0.667	0.62	9	NA	3	-0.305484	0	Peripheral species
C12H8O7S									295.999	0.667	0.6	9	NA	12	-0.449159	0.666667	Connector hubs
C12H9NO2S									231.035	0.75	0.67	9	NA	18	-0.44142	0	Peripheral species
C13H10O9									310.032	0.769	0.53	9	Tannin	6	-0.0213609	0	Peripheral species
C13H10O9S									342.005	0.769	0.47	9	Tannin	1	-0.922881	0	Peripheral species
C13H11NO8									309.049	0.846	0.5	9	Lignin	2	-0.257051	0	Peripheral species
C13H11NO8S									341.021	0.846	0.43	9	Lignin	10	-0.0102179	0	Peripheral species
C13H12O5S2									312.013	0.923	0.41	8	Lignin	20	-0.124603	0	Peripheral species
C13H13NO9									327.059	1	0.33	8	Tannin	7	-0.0121241	0	Peripheral species
C13H14O11									346.054	1.077	0.2	7	Tannin	14	-0.460287	0	Peripheral species
C13H14O3S2									282.038	1.077	0.37	7	Uhc	20	-0.124603	0	Peripheral species
C13H14O8S2									362.013	1.077	0.14	7	Lignin	20	-0.124603	0	Peripheral species
C13H14O9S2									378.008	1.077	0.08	7	Tannin	3	-0.104543	0	Peripheral species
C13H15N3O5									293.101	1.154	0.33	8	Lignin	16	-0.433835	0	Peripheral species
C13H16O11									348.069	1.231	0.07	6	Tannin	14	-0.245487	0.444444	Peripheral species
C13H16O6S2									332.039	1.231	0.12	6	Lignin	20	-0.124603	0	Peripheral species
C13H18N2O8									330.106	1.385	0	6	Lignin	12	-0.449159	0	Peripheral species
C13H19NO3S									269.109	1.462	0.16	5	Uhc	5	-0.0686952	0	Peripheral species
C13H21NO5S									303.114	1.615	0	4	Protein	5	-0.26006	0	Peripheral species
C13H21O14P									432.067	1.615	0	4	Ascarb	2	-0.35229	0	Peripheral species
C13H22O8S2									370.076	1.692	0	3	Ascarb	13	-0.0860408	0	Peripheral species
C13H23O13P									418.088	1.769	0	3	Ascarb	50	0	0	Peripheral species
C13H23O15P									450.078	1.769	0	3	Ascarb	6	0.0390859	0	Peripheral species
C13H24O5S									292.135	1.846	0	2	Protein	3	-0.00407312	0.32	Peripheral species
C13H27O15P									454.109	2.077	0	1	Ascarb	22	-0.179605	0	Peripheral species
C13H6O5									242.022	0.462	0.81	11	Ca	59	0	0	Peripheral species
C13H8O7S									307.999	0.615	0.65	10	NA	18	-0.180298	0	Peripheral species
C13H9NO6S									307.015	0.692	0.62	10	NA	9	-0.108911	0	Peripheral species
C14H10N2O7									318.049	0.714	0.65	11	Lignin	47	0	0	Peripheral species
C14H10O2S									242.04	0.714	0.67	10	NA	1	-0.922881	0	Peripheral species
C14H10O6S2									337.992	0.714	0.56	10	Lignin	1	-0.327237	0	Peripheral species
C14H10O8S									338.01	0.714	0.56	10	Lignin	6	-0.142254	0	Peripheral species
C14H10O9									322.032	0.714	0.58	10	Lignin	6	-0.142254	0	Peripheral species
C14H10O9S									354.005	0.714	0.53	10	Lignin	21	-0.37266	0	Peripheral species
C14H11NO3S									273.046	0.786	0.62	10	NA	26	-0.0772523	0	Peripheral species
C14H11NO8S									353.021	0.786	0.5	10	Lignin	18	-0.180298	0	Peripheral species
C14H12N2O2									240.09	0.857	0.64	10	NA	30	-0.441726	0	Peripheral species
C14H12O10S									372.015	0.857	0.38	9	Tannin	18	-0.44142	0	Peripheral species
C14H12O7S2									356.002	0.857	0.41	9	Lignin	20	-0.245744	0	Peripheral species
C14H13NO9									339.059	0.929	0.41	9	Lignin	2	-0.257051	0	Peripheral species
C14H13NO9S									371.031	0.929	0.33	9	Lignin	1	0.268408	0	Peripheral species
C14H14N2O9									354.07	1	0.33	9	Lignin	3	-0.305484	0	Peripheral species
C14H14O11									358.054	1	0.29	8	Tannin	6	-0.0818076	0	Peripheral species
C14H14O11S									390.026	1	0.2	8	Tannin	9	-0.108911	0.625	Connector hubs
C14H14O9S2									390.008	1	0.2	8	Lignin	18	-0.44142	0	Peripheral species
C14H15NO3S									277.077	1.071	0.43	8	Uhc	20	-0.124603	0	Peripheral species
C14H15NO9S									373.047	1.071	0.2	8	Lignin	20	-0.245744	0	Peripheral species
C14H15O9P									358.046	1.071	0.29	8	Lignin	11	0.705963	0	Peripheral species
C14H16N2O9									356.086	1.143	0.2	8	Lignin	22	-0.179605	0	Peripheral species
C14H16O11S									392.041	1.143	0.07	7	Tannin	3	-0.305484	0	Peripheral species
C14H16O2S									248.087	1.143	0.42	7	Uhc	20	-0.124603	0	Peripheral species
C14H18O9S2									394.039	1.286	0	6	Lignin	2	-0.161813	0	Peripheral species
C14H19N3O7									341.122	1.357	0.07	7	Lignin	3	-0.305484	0	Peripheral species
C14H19NO9S									377.078	1.357	0	6	Lignin	20	-0.124603	0	Peripheral species
C14H20N2O3									264.147	1.429	0.24	6	Uhc	20	-0.245744	0	Peripheral species
C14H20O11S									396.073	1.429	0	5	Tannin	6	-0.0818076	0	Peripheral species
C14H21NO9									347.122	1.5	0	5	Ascarb	25	-0.880082	0	Peripheral species
C14H22O4S2									318.096	1.571	0	4	Uhc	56	0	0	Peripheral species
C14H23NO4									269.163	1.643	0.09	4	Lipid	3	-0.104543	0.375	Peripheral species
C14H23O14P									446.083	1.643	0	4	Ascarb	5	-0.26006	0	Peripheral species
C14H23O3P									270.138	1.643	0.13	4	Lipid	3	-0.205014	0	Peripheral species
C14H24O7S2									368.096	1.714	0	3	Protein	5	-0.26006	0	Peripheral species
C14H26O6S									322.145	1.857	0	2	Protein	16	-0.105172	0	Peripheral species
C14H29O15P									468.125	2.071	0	1	Ascarb	10	-0.643729	0	Peripheral species
C14H32N4O16									512.182	2.286	0	1	Ascarb	11	0.938859	0	Peripheral species
C14H8O4S									272.014	0.571	0.73	11	Ca	11	-0.458512	0	Peripheral species
C14H9NO7									303.038	0.643	0.68	11	NA	18	-0.44142	0	Peripheral species
C15H10N2O4									282.064	0.667	0.73	12	Ca	11	-0.458512	0	Peripheral species
C15H10O8S									350.01	0.667	0.6	11	NA	2	-0.257051	0	Peripheral species
C15H10O9									334.033	0.667	0.62	11	NA	6	-0.0213609	0	Peripheral species
C15H11NO2									237.079	0.733	0.69	11	NA	9	-0.108911	0	Peripheral species
C15H11NO7S									349.026	0.733	0.58	11	Lignin	18	0.341945	0	Peripheral species
C15H12O									208.089	0.8	0.66	10	NA	18	0.0808233	0	Peripheral species
C15H12O3S									272.051	0.8	0.6	10	NA	20	-0.124603	0	Peripheral species
C15H12O8S2									383.997	0.8	0.44	10	Lignin	1	0.56623	0	Peripheral species
C15H13NO9S									383.031	0.867	0.41	10	Lignin	1	-0.625059	0	Peripheral species
C15H14N2O2									254.106	0.933	0.58	10	NA	16	-0.433835	0	Peripheral species
C15H14O									210.104	0.933	0.59	9	NA	7	-0.0121241	0	Peripheral species
C15H14O11									370.054	0.933	0.37	9	Tannin	6	-0.142254	0	Peripheral species
C15H14O2S									258.071	0.933	0.54	9	NA	20	-0.245744	0	Peripheral species
C15H14O4S2									322.033	0.933	0.45	9	NA	20	-0.124603	0	Peripheral species
C15H15NO10									369.07	1	0.33	9	Tannin	6	0.0995326	0	Peripheral species
C15H16N2O2									256.121	1.067	0.5	9	Uhc	33	-0.5	0	Peripheral species
C15H16O11S									404.041	1.067	0.18	8	Tannin	18	-0.44142	0	Peripheral species
C15H16O12									388.064	1.067	0.22	8	Tannin	7	-0.26673	0	Peripheral species
C15H16O9S2									404.024	1.067	0.18	8	Lignin	2	-0.161813	0	Peripheral species
C15H17N3O7									351.107	1.133	0.29	9	Lignin	15	-0.484895	0	Peripheral species
C15H18O10S2									422.034	1.2	0	7	Tannin	21	-0.37266	0	Peripheral species
C15H19N3O7									353.122	1.267	0.18	8	Lignin	20	-0.124603	0	Peripheral species
C15H19NO10S									405.073	1.267	0	7	Tannin	22	-0.179605	0	Peripheral species
C15H19NO3S									293.109	1.267	0.3	7	Uhc	13	-0.292539	0	Peripheral species
C15H19O9P									374.077	1.267	0.16	7	Lignin	64	0	0	Peripheral species
C15H20O10S2									424.05	1.333	0	6	Tannin	1	-0.922881	0	Peripheral species
C15H21NO11									391.112	1.4	0	6	Tannin	19	-0.60833	0	Peripheral species
C15H22O9S2									410.071	1.467	0	5	Lignin	5	-0.26006	0	Peripheral species
C15H24N2O5									312.169	1.6	0.05	5	Protein	17	-0.57792	0	Peripheral species
C15H24N2O7									344.158	1.6	0	5	Protein	5	-0.26006	0.5	Peripheral species
C15H24O7S2									380.096	1.6	0	4	Protein	20	-0.00346118	0	Peripheral species
C15H25O15P									476.093	1.667	0	4	Ascarb	13	-0.292539	0	Peripheral species
C15H27O14P									462.114	1.8	0	3	Ascarb	12	-0.449159	0	Peripheral species
C15H28O8S									368.15	1.867	0	2	Protein	5	-0.0686952	0	Peripheral species
C15H29O13P									448.135	1.933	0	2	Ascarb	11	-0.458512	0	Peripheral species
C15H30O2									242.225	2	0	1	Lipid	25	-0.486854	0	Peripheral species
C15H34N4O16									526.197	2.267	0	1	Ascarb	3	-0.00407312	0	Peripheral species
C15H34N4O17									542.192	2.267	0	1	Ascarb	4	-0.258501	0	Peripheral species
C15H9NO4									267.053	0.6	0.75	12	Ca	9	-0.108911	0	Peripheral species
C16H10O2									234.068	0.625	0.73	12	Ca	3	-0.205014	0	Peripheral species
C16H10O5S									314.025	0.625	0.68	12	Ca	1	-0.922881	0	Peripheral species
C16H10O7S									346.015	0.625	0.65	12	NA	2	-0.161813	0	Peripheral species
C16H10O8S									362.01	0.625	0.64	12	NA	22	-0.179605	0	Peripheral species
C16H11NO5S									329.036	0.688	0.65	12	Ca	11	-0.458512	0.5	Peripheral species
C16H11NO6S									345.031	0.688	0.64	12	Ca	8	-0.46291	0	Peripheral species
C16H11NO9									361.043	0.688	0.62	12	NA	14	-0.460287	0	Peripheral species
C16H12N2O3									280.085	0.75	0.68	12	NA	1	-0.625059	0	Peripheral species
C16H12N2O4									296.08	0.75	0.67	12	NA	18	-0.44142	0	Peripheral species
C16H12O10S									396.015	0.75	0.5	11	Lignin	9	-0.108911	0	Peripheral species
C16H12O11S									412.01	0.75	0.47	11	Tannin	12	-0.449159	0.5	Peripheral species
C16H13NO10									379.054	0.812	0.5	11	Lignin	6	0.0390859	0	Peripheral species
C16H14N2O9									378.07	0.875	0.47	11	Lignin	2	-0.35229	0	Peripheral species
C16H14O11S									414.026	0.875	0.37	10	Tannin	6	-0.0213609	0	Peripheral species
C16H14O4S2									334.033	0.875	0.5	10	NA	1	-0.922881	0	Peripheral species
C16H14O8S2									398.013	0.875	0.4	10	Lignin	20	-0.124603	0	Peripheral species
C16H14O9S2									414.008	0.875	0.37	10	Lignin	18	-0.180298	0	Peripheral species
C16H16O									224.12	1	0.55	9	Uhc	6	-0.142254	0	Peripheral species
C16H16O12									400.064	1	0.3	9	Tannin	6	-0.142254	0	Peripheral species
C16H16O12S									432.036	1	0.22	9	Tannin	9	-0.108911	0	Peripheral species
C16H16O3S2									320.054	1	0.44	9	Uhc	5	-0.0686952	0	Peripheral species
C16H18O12									402.08	1.125	0.2	8	Tannin	6	-0.142254	0	Peripheral species
C16H19N3O9									397.112	1.188	0.18	9	Lignin	18	-0.44142	0	Peripheral species
C16H19O7P									354.087	1.188	0.3	8	Lignin	3	-0.305484	0	Peripheral species
C16H20N2O3									288.147	1.25	0.36	8	Uhc	20	-0.245744	0	Peripheral species
C16H20O10S2									436.05	1.25	0	7	Lignin	8	0	0	Peripheral species
C16H20O12									404.096	1.25	0.1	7	Tannin	53	0	0	Peripheral species
C16H21N3O5									335.148	1.312	0.24	8	Lignin	16	-0.433835	0	Peripheral species
C16H21NO12									419.106	1.312	0	7	Tannin	57	0	0	Peripheral species
C16H23NO10S									421.104	1.438	0	6	Lignin	20	-0.245744	0	Peripheral species
C16H23NO11									405.127	1.438	0	6	Tannin	20	-0.245744	0	Peripheral species
C16H24O10S2									440.081	1.5	0	5	Ascarb	13	-0.292539	0	Peripheral species
C16H25NO5									311.173	1.562	0.12	5	Protein	12	0.0499065	0	Peripheral species
C16H25O13P									456.104	1.562	0	5	Ascarb	11	-0.458512	0	Peripheral species
C16H26O2									250.193	1.625	0.2	4	Lipid	4	-0.258501	0	Peripheral species
C16H26O8S2									410.107	1.625	0	4	Protein	5	-0.26006	0	Peripheral species
C16H26O9S2									426.102	1.625	0	4	Protein	54	0	0	Peripheral species
C16H28O10S									412.14	1.75	0	3	Ascarb	11	0.00727797	0	Peripheral species
C16H29O12P									444.14	1.812	0	3	Ascarb	11	0.00727797	0	Peripheral species
C16H30O2									254.225	1.875	0.07	2	Lipid	25	0.299602	0	Peripheral species
C16H31O13P									462.15	1.938	0	2	Ascarb	4	-0.258501	0	Peripheral species
C16H34N4O17									554.192	2.125	0	2	Ascarb	11	0.00727797	0	Peripheral species
C16H34N4O18									570.187	2.125	0	2	Ascarb	3	-0.205014	0.444444	Peripheral species
C16H36N4O16									540.213	2.25	0	1	Ascarb	3	-0.205014	0	Peripheral species
C16H36N4O17									556.208	2.25	0	1	Ascarb	3	-0.00407312	0	Peripheral species
C16H36N4O18									572.203	2.25	0	1	Ascarb	11	-0.458512	0	Peripheral species
C16H38N4O16									542.228	2.375	0	0	Ascarb	4	-0.258501	0	Peripheral species
C16H8O5									280.037	0.5	0.78	13	Ca	14	0.184115	0	Peripheral species
C16H8O8									328.022	0.5	0.75	13	NA	2	-0.257051	0	Peripheral species
C16H9NO6									311.043	0.562	0.75	13	Ca	2	-0.257051	0	Peripheral species
C17H10O4									278.058	0.588	0.73	13	Ca	14	-0.245487	0	Peripheral species
C17H11NO3									277.074	0.647	0.72	13	Ca	11	-0.225617	0	Peripheral species
C17H11NO5									309.064	0.647	0.7	13	Ca	2	-0.161813	0.375	Peripheral species
C17H11NO8									357.049	0.647	0.67	13	NA	14	0.184115	0.32	Peripheral species
C17H11NO9									373.043	0.647	0.65	13	NA	14	-0.460287	0	Peripheral species
C17H12N2O6									340.07	0.706	0.67	13	Lignin	3	-0.305484	0	Peripheral species
C17H12N2O8									372.059	0.706	0.64	13	Lignin	3	-0.104543	0	Peripheral species
C17H12O11									392.038	0.706	0.57	12	Lignin	6	-0.142254	0	Peripheral species
C17H12O2									248.084	0.706	0.69	12	NA	9	-0.256718	0	Peripheral species
C17H12O3S									296.051	0.706	0.66	12	NA	21	-0.0438424	0	Peripheral species
C17H12O4S									312.046	0.706	0.64	12	NA	1	-0.327237	0	Peripheral species
C17H12O9S									392.02	0.706	0.57	12	Lignin	6	-0.0213609	0	Peripheral species
C17H13NO4S									327.057	0.765	0.62	12	NA	1	0.56623	0	Peripheral species
C17H13NO7S									375.041	0.765	0.57	12	Lignin	20	-0.124603	0	Peripheral species
C17H14O2									250.099	0.824	0.62	11	NA	6	-0.0213609	0	Peripheral species
C17H14O7S2									394.018	0.824	0.48	11	Lignin	20	-0.124603	0	Peripheral species
C17H14O9S2									426.008	0.824	0.43	11	Lignin	8	-0.46291	0	Peripheral species
C17H16N2O10									408.081	0.941	0.4	11	Lignin	6	-0.0213609	0	Peripheral species
C17H16N2O5									328.106	0.941	0.52	11	Lignin	2	-0.35229	0	Peripheral species
C17H16O11S									428.041	0.941	0.33	10	Lignin	6	-0.0213609	0	Peripheral species
C17H16O12									412.064	0.941	0.36	10	Tannin	6	-0.142254	0	Peripheral species
C17H16O13									428.059	0.941	0.33	10	Tannin	6	-0.142254	0	Peripheral species
C17H16O4S2									348.049	0.941	0.46	10	NA	5	-0.26006	0	Peripheral species
C17H17NO10S									427.057	1	0.3	10	Lignin	2	-0.0665744	0	Peripheral species
C17H17NO11S									443.052	1	0.26	10	Lignin	12	-0.449159	0	Peripheral species
C17H18N2O11									426.091	1.059	0.26	10	Lignin	6	-0.0213609	0	Peripheral species
C17H18O12S									446.052	1.059	0.2	9	Tannin	6	-0.0213609	0	Peripheral species
C17H18O13									430.075	1.059	0.24	9	Tannin	6	-0.142254	0	Peripheral species
C17H19NO12									429.091	1.118	0.2	9	Tannin	6	-0.0213609	0	Peripheral species
C17H19O9P									398.077	1.118	0.3	9	Lignin	4	-0.258501	0	Peripheral species
C17H20N2O11									428.107	1.176	0.16	9	Lignin	6	-0.0213609	0	Peripheral species
C17H20O10S2									448.05	1.176	0.1	8	Lignin	2	-0.257051	0	Peripheral species
C17H20O12S									448.068	1.176	0.1	8	Tannin	6	-0.0213609	0	Peripheral species
C17H20O13									432.09	1.176	0.14	8	Tannin	6	-0.142254	0	Peripheral species
C17H21N3O10									427.123	1.235	0.11	9	Lignin	1	0.268408	0	Peripheral species
C17H21NO11S									447.083	1.235	0.05	8	Lignin	1	0.268408	0	Peripheral species
C17H21NO5S									351.114	1.235	0.28	8	Lignin	20	-0.245744	0	Peripheral species
C17H21O9P									400.092	1.235	0.22	8	Lignin	4	-0.258501	0	Peripheral species
C17H22N2O11									430.122	1.294	0.05	8	Lignin	1	-0.922881	0	Peripheral species
C17H22O10S2									450.065	1.294	0	7	Lignin	20	-0.245744	0	Peripheral species
C17H22O3S									306.129	1.294	0.31	7	Uhc	9	-0.108911	0	Peripheral species
C17H23N3O5									349.164	1.353	0.22	8	Lignin	3	-0.305484	0	Peripheral species
C17H23NO12									433.122	1.353	0	7	Tannin	4	-0.258501	0	Peripheral species
C17H24O12									420.127	1.412	0	6	Tannin	6	-0.0818076	0	Peripheral species
C17H24O3S									308.145	1.412	0.24	6	Uhc	26	-0.357292	0	Peripheral species
C17H24O7S2									404.096	1.412	0.04	6	Lignin	3	-0.205014	0	Peripheral species
C17H24O8S2									420.091	1.412	0	6	Lignin	20	-0.245744	0	Peripheral species
C17H24O9S2									436.086	1.412	0	6	Lignin	20	-0.124603	0	Peripheral species
C17H25NO10S									435.12	1.471	0	6	Lignin	2	-0.161813	0	Peripheral species
C17H25NO12									435.138	1.471	0	6	Tannin	11	-0.225617	0	Peripheral species
C17H25NO5S									355.145	1.471	0.12	6	Lignin	24	-0.258199	0	Peripheral species
C17H25O9P									404.124	1.471	0.04	6	Lignin	4	-0.258501	0	Peripheral species
C17H27NO10									405.164	1.588	0	5	Protein	11	-0.458512	0	Peripheral species
C17H27NO7S									389.151	1.588	0	5	Protein	13	-0.0860408	0	Peripheral species
C17H27O9P									406.139	1.588	0	5	Protein	4	-0.258501	0	Peripheral species
C17H29O7P									376.165	1.706	0	4	Protein	3	-0.205014	0	Peripheral species
C17H30O6S									362.176	1.765	0	3	Protein	24	-0.258199	0	Peripheral species
C17H30O8									362.194	1.765	0	3	Protein	4	-0.258501	0	Peripheral species
C17H31NO5									329.22	1.824	0	3	Protein	11	-0.225617	0	Peripheral species
C17H36N4O17									568.208	2.118	0	2	Ascarb	4	-0.258501	0	Peripheral species
C17H36N4O18									584.203	2.118	0	2	Ascarb	3	-0.00407312	0	Peripheral species
C17H38N4O17									570.223	2.235	0	1	Ascarb	11	-0.458512	0	Peripheral species
C17H40N4O16									556.244	2.353	0	0	Ascarb	11	-0.225617	0	Peripheral species
C17H40N4O17									572.239	2.353	0	0	Ascarb	3	-0.104543	0.375	Peripheral species
C17H8O7									324.027	0.471	0.78	14	NA	7	-0.26673	0	Peripheral species
C18H10O9									370.032	0.556	0.7	14	NA	2	-0.0665744	0	Peripheral species
C18H11NO7									353.054	0.611	0.7	14	Ca	18	-0.44142	0	Peripheral species
C18H11NO8									369.048	0.611	0.69	14	NA	14	-0.245487	0	Peripheral species
C18H12N2O8									384.059	0.667	0.67	14	NA	25	-0.880082	0	Peripheral species
C18H12O11									404.038	0.667	0.6	13	NA	6	-0.142254	0	Peripheral species
C18H12O11S									436.01	0.667	0.57	13	NA	3	-0.305484	0	Peripheral species
C18H12O3									276.079	0.667	0.7	13	Ca	2	-0.257051	0	Peripheral species
C18H12O5S									340.041	0.667	0.66	13	Ca	8	-0.46291	0	Peripheral species
C18H13NO6S									371.046	0.722	0.62	13	Lignin	9	-0.256718	0	Peripheral species
C18H14N2O10									418.065	0.778	0.55	13	Lignin	3	-0.305484	0	Peripheral species
C18H14N2O6									354.085	0.778	0.62	13	Lignin	20	-0.245744	0	Peripheral species
C18H14N2O7									370.08	0.778	0.6	13	Lignin	2	-0.257051	0	Peripheral species
C18H14N2O8									386.075	0.778	0.58	13	Lignin	14	-0.460287	0	Peripheral species
C18H14O11S									438.026	0.778	0.48	12	Lignin	18	-0.180298	0	Peripheral species
C18H14O12									422.049	0.778	0.5	12	Tannin	6	-0.142254	0	Peripheral species
C18H14O12S									454.021	0.778	0.45	12	Tannin	9	-0.108911	0	Peripheral species
C18H15NO10S									437.042	0.833	0.45	12	Lignin	9	-0.108911	0.625	Connector hubs
C18H15NO11									421.065	0.833	0.48	12	Lignin	6	-0.0213609	0	Peripheral species
C18H16N2O11									436.076	0.889	0.43	12	Lignin	9	-0.256718	0	Peripheral species
C18H16O10S2									456.018	0.889	0.36	11	Lignin	33	-0.5	0	Peripheral species
C18H16O12S									456.036	0.889	0.36	11	Tannin	6	-0.0213609	0	Peripheral species
C18H16O13									440.059	0.889	0.39	11	Tannin	6	-0.142254	0	Peripheral species
C18H16O8S2									424.029	0.889	0.42	11	Lignin	20	-0.124603	0	Peripheral species
C18H17NO11S									455.052	0.944	0.33	11	Lignin	21	-0.37266	0	Peripheral species
C18H17NO12									439.075	0.944	0.36	11	Tannin	6	-0.0213609	0	Peripheral species
C18H18N2O4									326.127	1	0.5	11	Uhc	26	-0.637332	0	Peripheral species
C18H18N2O5									342.122	1	0.48	11	Uhc	2	-0.257051	0	Peripheral species
C18H18N2O6									358.117	1	0.46	11	Lignin	51	0	0	Peripheral species
C18H18O12S									458.052	1	0.27	10	Tannin	6	-0.0213609	0	Peripheral species
C18H18O14									458.07	1	0.27	10	Tannin	6	-0.142254	0	Peripheral species
C18H19NO12									441.091	1.056	0.27	10	Tannin	6	-0.0213609	0	Peripheral species
C18H20N2O12									456.102	1.111	0.2	10	Tannin	24	-0.258199	0	Peripheral species
C18H20O11S2									476.045	1.111	0.14	9	Lignin	18	-0.44142	0	Peripheral species
C18H20O14									460.085	1.111	0.18	9	Tannin	6	-0.142254	0	Peripheral species
C18H21NO11S									459.084	1.167	0.14	9	Lignin	2	-0.161813	0	Peripheral species
C18H21NO12									443.106	1.167	0.18	9	Tannin	6	0.0995326	0	Peripheral species
C18H21NO5S									363.114	1.167	0.33	9	Uhc	63	0	0	Peripheral species
C18H21O9P									412.092	1.167	0.28	9	Lignin	3	-0.305484	0	Peripheral species
C18H22O13S									478.078	1.222	0.05	8	Tannin	9	-0.256718	0	Peripheral species
C18H22O14									462.101	1.222	0.09	8	Tannin	7	-0.26673	0	Peripheral species
C18H23N3O5									361.164	1.278	0.28	9	Uhc	16	-0.433835	0	Peripheral species
C18H23NO13									461.117	1.278	0.05	8	Tannin	10	-0.0102179	0	Peripheral species
C18H24O13									448.122	1.333	0.04	7	Tannin	6	-0.0213609	0	Peripheral species
C18H24O4S									336.14	1.333	0.27	7	Uhc	22	-0.179605	0	Peripheral species
C18H25N3O6									379.174	1.389	0.17	8	Lignin	3	-0.205014	0	Peripheral species
C18H25NO11S									463.115	1.389	0	7	Lignin	18	-0.180298	0	Peripheral species
C18H25O12P									464.108	1.389	0	7	Tannin	8	0	0	Peripheral species
C18H25O9P									416.124	1.389	0.12	7	Lignin	4	-0.0349326	0	Peripheral species
C18H26N2O5									350.184	1.444	0.19	7	Uhc	3	-0.104543	0.56	Peripheral species
C18H26O10S2									466.097	1.444	0	6	Lignin	13	-0.292539	0	Peripheral species
C18H26O13S									482.109	1.444	0	6	Tannin	22	-0.179605	0	Peripheral species
C18H27N3O9									429.175	1.5	0	7	Protein	15	0.754281	0	Peripheral species
C18H27NO10S									449.136	1.5	0	6	Protein	4	-0.258501	0	Peripheral species
C18H27O8P									402.144	1.5	0.08	6	Protein	4	-0.0349326	0	Peripheral species
C18H28O12									436.158	1.556	0	5	Ascarb	22	-0.179605	0	Peripheral species
C18H28O4S									340.171	1.556	0.13	5	Uhc	20	-0.245744	0	Peripheral species
C18H28O9S2									452.117	1.556	0	5	Protein	13	-0.292539	0	Peripheral species
C18H29NO7									371.194	1.611	0.04	5	Protein	4	-0.258501	0	Peripheral species
C18H29NO8S									419.161	1.611	0	5	Protein	18	-0.44142	0	Peripheral species
C18H29NO9									403.184	1.611	0	5	Protein	25	-0.0936257	0	Peripheral species
C18H29O10P									436.15	1.611	0	5	Protein	4	-0.258501	0	Peripheral species
C18H29O7P									388.165	1.611	0.04	5	Protein	4	-0.0349326	0	Peripheral species
C18H30O11S									454.151	1.667	0	4	Ascarb	2	-0.35229	0	Peripheral species
C18H32O10S									440.172	1.778	0	3	Protein	2	-0.161813	0	Peripheral species
C18H32O7									360.215	1.778	0	3	Protein	3	-0.104543	0	Peripheral species
C18H32O7S									392.187	1.778	0	3	Protein	25	-0.486854	0	Peripheral species
C18H32O9S									424.177	1.778	0	3	Protein	60	0	0	Peripheral species
C18H38N4O18									598.218	2.111	0	2	Ascarb	3	-0.104543	0	Peripheral species
C18H40N4O16									568.244	2.222	0	1	Ascarb	3	-0.205014	0.625	Connector hubs
C18H42N4O17									586.255	2.333	0	0	Ascarb	3	-0.205014	0	Peripheral species
C19H10O5									318.053	0.526	0.76	15	Ca	9	-0.256718	0	Peripheral species
C19H10O6									334.048	0.526	0.75	15	Ca	14	0.184115	0	Peripheral species
C19H12O3									288.079	0.632	0.71	14	Ca	14	-0.460287	0	Peripheral species
C19H12O5S									352.041	0.632	0.68	14	Ca	18	-0.180298	0	Peripheral species
C19H12O9S									416.02	0.632	0.63	14	NA	18	-0.44142	0	Peripheral species
C19H13NO5									335.079	0.684	0.68	14	Ca	1	-0.327237	0	Peripheral species
C19H13NO9									399.059	0.684	0.63	14	NA	2	-0.0665744	0	Peripheral species
C19H14O11S									450.026	0.737	0.52	13	Lignin	3	-0.104543	0.375	Peripheral species
C19H14O2									274.099	0.737	0.67	13	NA	9	-0.256718	0	Peripheral species
C19H14O3									290.094	0.737	0.66	13	NA	22	-0.179605	0	Peripheral species
C19H14O8S2									434.013	0.737	0.54	13	Lignin	18	-0.180298	0	Peripheral species
C19H15NO11									433.065	0.789	0.52	13	Lignin	6	-0.0213609	0	Peripheral species
C19H15NO12									449.06	0.789	0.5	13	Lignin	18	-0.44142	0	Peripheral species
C19H15NO7S									401.057	0.789	0.56	13	Lignin	33	-0.5	0	Peripheral species
C19H16N2O11									448.076	0.842	0.48	13	Lignin	3	-0.104543	0	Peripheral species
C19H16N2O5									352.106	0.842	0.59	13	NA	5	-0.26006	0	Peripheral species
C19H16N2O6									368.101	0.842	0.57	13	Lignin	16	-0.105172	0	Peripheral species
C19H16N2O7									384.096	0.842	0.56	13	Lignin	44	0	0	Peripheral species
C19H16O13									452.059	0.842	0.44	12	Tannin	6	-0.142254	0	Peripheral species
C19H16O13S									484.031	0.842	0.39	12	Tannin	9	-0.108911	0	Peripheral species
C19H16O14									468.054	0.842	0.42	12	Tannin	6	-0.142254	0	Peripheral species
C19H16O2									276.115	0.842	0.61	12	NA	13	-0.292539	0	Peripheral species
C19H16O9S2									452.024	0.842	0.44	12	Lignin	1	-0.327237	0	Peripheral species
C19H17NO10S									451.057	0.895	0.42	12	Lignin	2	-0.161813	0	Peripheral species
C19H17NO11S									467.052	0.895	0.39	12	Lignin	11	-0.225617	0.5	Peripheral species
C19H17NO12									451.075	0.895	0.42	12	Lignin	6	-0.0213609	0	Peripheral species
C19H17NO7S									403.073	0.895	0.48	12	Lignin	20	-0.124603	0	Peripheral species
C19H17NO8S									419.068	0.895	0.46	12	Lignin	20	-0.124603	0	Peripheral species
C19H18N2O11									450.091	0.947	0.39	12	Lignin	2	-0.35229	0	Peripheral species
C19H18N2O4									338.127	0.947	0.53	12	NA	8	-0.46291	0	Peripheral species
C19H18O2									278.131	0.947	0.56	11	NA	14	-0.460287	0	Peripheral species
C19H18O9S2									454.039	0.947	0.36	11	Lignin	20	-0.124603	0	Peripheral species
C19H19NO13									469.086	1	0.3	11	Tannin	13	-0.292539	0	Peripheral species
C19H19NO3									309.136	1	0.52	11	Uhc	30	-0.441726	0	Peripheral species
C19H20O13S									488.062	1.053	0.22	10	Tannin	6	-0.0818076	0	Peripheral species
C19H20O2									280.146	1.053	0.5	10	Uhc	12	-0.449159	0	Peripheral species
C19H21NO12S									487.079	1.105	0.18	10	Lignin	18	-0.44142	0	Peripheral species
C19H21NO13									471.101	1.105	0.22	10	Tannin	18	-0.44142	0	Peripheral species
C19H21NO3									311.152	1.105	0.45	10	Uhc	17	-0.57792	0	Peripheral species
C19H22O15									490.096	1.158	0.13	9	Tannin	9	-0.108911	0	Peripheral species
C19H23N3O11									469.133	1.211	0.14	10	Lignin	18	-0.44142	0	Peripheral species
C19H23NO11S									473.099	1.211	0.13	9	Lignin	2	-0.0665744	0	Peripheral species
C19H24N2O12									472.133	1.263	0.09	9	Lignin	18	-0.44142	0	Peripheral species
C19H24O11S2									492.076	1.263	0.04	8	Lignin	18	-0.44142	0	Peripheral species
C19H25NO13									475.133	1.316	0.04	8	Tannin	17	0.222277	0	Peripheral species
C19H25O10P									444.119	1.316	0.15	8	Lignin	4	-0.258501	0	Peripheral species
C19H25O9P									428.124	1.316	0.19	8	Lignin	3	-0.104543	0	Peripheral species
C19H26O10S2									478.097	1.368	0	7	Lignin	20	-0.245744	0	Peripheral species
C19H26O11S2									494.092	1.368	0	7	Lignin	25	-0.0936257	0	Peripheral species
C19H27N3O10									457.17	1.421	0	8	Lignin	5	-0.26006	0	Peripheral species
C19H27N3O7									409.185	1.421	0.12	8	Lignin	3	-0.205014	0	Peripheral species
C19H27NO12									461.153	1.421	0	7	Lignin	2	-0.257051	0	Peripheral species
C19H27NO5									349.189	1.421	0.23	7	Uhc	20	-0.124603	0	Peripheral species
C19H27O10P									446.134	1.421	0.08	7	Lignin	4	-0.258501	0	Peripheral species
C19H27O8P									414.144	1.421	0.14	7	Lignin	11	-0.458512	0	Peripheral species
C19H27O9P									430.139	1.421	0.11	7	Lignin	4	-0.0349326	0	Peripheral species
C19H29NO10S									463.151	1.526	0	6	Protein	16	-0.433835	0	Peripheral species
C19H29NO12									463.169	1.526	0	6	Ascarb	11	-0.225617	0	Peripheral species
C19H29O10P									448.15	1.526	0	6	Protein	4	-0.258501	0	Peripheral species
C19H29O8P									416.16	1.526	0.07	6	Protein	4	-0.0349326	0	Peripheral species
C19H30O10S2									482.128	1.579	0	5	Protein	25	-0.486854	0	Peripheral species
C19H30O12									450.174	1.579	0	5	Ascarb	21	-0.37266	0	Peripheral species
C19H31O8P									418.176	1.632	0	5	Protein	4	-0.0349326	0	Peripheral species
C19H31O9P									434.171	1.632	0	5	Protein	4	-0.258501	0	Peripheral species
C19H32O10									420.2	1.684	0	4	Protein	52	0	0	Peripheral species
C19H33O9P									436.186	1.737	0	4	Protein	9	-0.256718	0.666667	Connector hubs
C20H12O11									428.038	0.6	0.66	15	NA	2	-0.161813	0	Peripheral species
C20H12O5									332.068	0.6	0.71	15	Ca	14	-0.245487	0.444444	Peripheral species
C20H12O6									348.063	0.6	0.71	15	Ca	6	-0.0818076	0	Peripheral species
C20H13NO10									427.054	0.65	0.64	15	NA	9	-0.256718	0	Peripheral species
C20H13NO6									363.074	0.65	0.69	15	Ca	2	-0.257051	0	Peripheral species
C20H13NO7									379.069	0.65	0.68	15	Ca	22	-0.179605	0	Peripheral species
C20H13NO9									411.059	0.65	0.66	15	NA	9	-0.256718	0	Peripheral species
C20H14O10S									446.031	0.7	0.57	14	NA	6	-0.0818076	0	Peripheral species
C20H14O11S									462.026	0.7	0.56	14	NA	9	-0.108911	0.444444	Peripheral species
C20H14O12									446.049	0.7	0.57	14	NA	6	-0.142254	0	Peripheral species
C20H14O4S									350.061	0.7	0.65	14	Ca	12	0.0499065	0	Peripheral species
C20H14O5S									366.056	0.7	0.64	14	Ca	1	-0.625059	0	Peripheral species
C20H14O6S									382.051	0.7	0.62	14	Ca	1	0.56623	0	Peripheral species
C20H14O7S									398.046	0.7	0.61	14	Ca	18	-0.180298	0	Peripheral species
C20H14O9S									430.036	0.7	0.59	14	NA	2	-0.161813	0	Peripheral species
C20H15NO12									461.059	0.75	0.54	14	Lignin	9	-0.256718	0	Peripheral species
C20H15NO7S									413.057	0.75	0.59	14	Lignin	1	0.864052	0	Peripheral species
C20H16N2O7									396.096	0.8	0.59	14	Lignin	8	-0.46291	0	Peripheral species
C20H16O12S									480.036	0.8	0.46	13	Lignin	3	-0.305484	0	Peripheral species
C20H16O13S									496.031	0.8	0.44	13	Lignin	11	-0.458512	0.5	Peripheral species
C20H16O14									480.054	0.8	0.46	13	Tannin	6	-0.142254	0	Peripheral species
C20H16O3									304.11	0.8	0.62	13	NA	7	-0.26673	0	Peripheral species
C20H16O8S2									448.029	0.8	0.5	13	Lignin	1	-0.327237	0	Peripheral species
C20H16O9S2									464.024	0.8	0.48	13	Lignin	1	0.56623	0	Peripheral species
C20H17NO13									479.07	0.85	0.44	13	Lignin	14	-0.460287	0.5	Peripheral species
C20H17O4PS									384.059	0.85	0.56	13	NA	1	-0.922881	0	Peripheral species
C20H18N2O5									366.122	0.9	0.55	13	NA	8	-0.46291	0	Peripheral species
C20H18O12S									482.052	0.9	0.38	12	Lignin	6	-0.0213609	0	Peripheral species
C20H18O13S									498.047	0.9	0.36	12	Lignin	9	-0.256718	0	Peripheral species
C20H18O15									498.065	0.9	0.36	12	Tannin	6	-0.142254	0	Peripheral species
C20H18O3									306.126	0.9	0.57	12	NA	26	0.202787	0	Peripheral species
C20H19NO13									481.086	0.95	0.36	12	Lignin	7	-0.26673	0	Peripheral species
C20H20O14S									516.057	1	0.25	11	Tannin	9	-0.108911	0	Peripheral species
C20H21NO12S									499.078	1.05	0.25	11	Lignin	3	-0.205014	0.444444	Peripheral species
C20H21NO13									483.101	1.05	0.28	11	Lignin	6	-0.0213609	0	Peripheral species
C20H21NO4									339.147	1.05	0.47	11	Uhc	1	-0.922881	0	Peripheral species
C20H22N2O12									482.117	1.1	0.25	11	Lignin	6	-0.0213609	0	Peripheral species
C20H22N2O5									370.153	1.1	0.42	11	Uhc	46	0	0	Peripheral species
C20H22O13S									502.078	1.1	0.2	10	Lignin	6	-0.0213609	0	Peripheral species
C20H22O15									502.096	1.1	0.2	10	Tannin	6	-0.142254	0	Peripheral species
C20H23N3O5									385.164	1.15	0.38	11	Uhc	26	-0.357292	0	Peripheral species
C20H23NO13									485.117	1.15	0.2	10	Lignin	6	-0.0213609	0	Peripheral species
C20H23NO6S									405.125	1.15	0.33	10	Lignin	25	-0.880082	0	Peripheral species
C20H24O14S									520.088	1.2	0.08	9	Tannin	9	-0.108911	0	Peripheral species
C20H24O15									504.111	1.2	0.12	9	Tannin	6	-0.142254	0	Peripheral species
C20H24O2									296.178	1.2	0.42	9	Uhc	36	1.73205	0	Peripheral species
C20H25N3O11									483.149	1.25	0.13	10	Lignin	6	-0.0213609	0	Peripheral species
C20H25NO13									487.132	1.25	0.12	9	Lignin	6	-0.0818076	0	Peripheral species
C20H25NO7S									423.135	1.25	0.24	9	Lignin	20	-0.245744	0	Peripheral species
C20H25O10P									456.119	1.25	0.21	9	Lignin	3	-0.205014	0.625	Connector hubs
C20H25O12P									488.108	1.25	0.15	9	Lignin	8	-0.46291	0	Peripheral species
C20H26O14S									522.104	1.3	0	8	Tannin	22	-0.179605	0	Peripheral species
C20H27NO11S									489.131	1.35	0.04	8	Lignin	20	-0.124603	0	Peripheral species
C20H27NO12S									505.125	1.35	0	8	Lignin	1	0.56623	0	Peripheral species
C20H27NO13									489.148	1.35	0.04	8	Lignin	23	-0.258199	0	Peripheral species
C20H27NO4									345.194	1.35	0.29	8	Uhc	11	-0.458512	0	Peripheral species
C20H27O10P									458.134	1.35	0.14	8	Lignin	4	-0.258501	0	Peripheral species
C20H27O11P									474.129	1.35	0.11	8	Lignin	58	0	0	Peripheral species
C20H27O9P									442.139	1.35	0.17	8	Lignin	11	-0.225617	0	Peripheral species
C20H28N2O6									392.195	1.4	0.2	8	Lignin	3	-0.305484	0	Peripheral species
C20H28O14									492.148	1.4	0	7	Tannin	3	-0.205014	0	Peripheral species
C20H29O11P									476.145	1.45	0.04	7	Lignin	4	-0.258501	0	Peripheral species
C20H29O8P									428.16	1.45	0.13	7	Lignin	11	-0.458512	0	Peripheral species
C20H30O10S2									494.128	1.5	0	6	Protein	24	-0.258199	0	Peripheral species
C20H30O13									478.169	1.5	0	6	Ascarb	6	-0.142254	0	Peripheral species
C20H31O11P									478.161	1.55	0	6	Protein	3	-0.205014	0	Peripheral species
C20H31O8P									430.176	1.55	0.07	6	Protein	4	-0.258501	0	Peripheral species
C20H33O8P									432.191	1.65	0	5	Protein	11	-0.225617	0	Peripheral species
C21H12O10									424.043	0.571	0.69	16	NA	6	-0.0818076	0	Peripheral species
C21H12O11									440.038	0.571	0.68	16	NA	6	-0.0213609	0	Peripheral species
C21H12O6S									392.035	0.571	0.71	16	Ca	17	-0.177822	0	Peripheral species
C21H14O9S									442.036	0.667	0.61	15	NA	1	-0.625059	0	Peripheral species
C21H15NO12									473.059	0.714	0.57	15	Lignin	3	-0.305484	0	Peripheral species
C21H16O10S									460.046	0.762	0.53	14	Lignin	28	-0.75	0	Peripheral species
C21H16O12S									492.036	0.762	0.5	14	Lignin	18	0.0808233	0.375	Peripheral species
C21H16O13S									508.031	0.762	0.48	14	Lignin	3	-0.305484	0	Peripheral species
C21H16O3S									348.082	0.762	0.62	14	NA	11	-0.458512	0	Peripheral species
C21H16O4									332.105	0.762	0.63	14	NA	7	-0.26673	0	Peripheral species
C21H16O4S									364.077	0.762	0.61	14	NA	12	0.0499065	0	Peripheral species
C21H17NO10S									475.057	0.81	0.5	14	Lignin	18	-0.180298	0	Peripheral species
C21H17NO12									475.075	0.81	0.5	14	Lignin	6	-0.0213609	0	Peripheral species
C21H17NO7S									427.073	0.81	0.55	14	Lignin	16	-0.433835	0	Peripheral species
C21H17NO9S									459.062	0.81	0.52	14	Lignin	18	0.0808233	0	Peripheral species
C21H17O4PS									396.059	0.81	0.59	14	NA	3	-0.205014	0	Peripheral species
C21H18N2O10									458.096	0.857	0.5	14	Lignin	6	-0.0818076	0	Peripheral species
C21H18N2O11									474.091	0.857	0.48	14	Lignin	14	-0.245487	0.444444	Peripheral species
C21H18N2O8									426.106	0.857	0.53	14	Lignin	19	3.52832	0	Module hubs
C21H18O10S2									494.034	0.857	0.43	13	Lignin	8	0.46291	0	Peripheral species
C21H18O13S									510.047	0.857	0.41	13	Lignin	18	-0.44142	0	Peripheral species
C21H18O3									318.126	0.857	0.59	13	NA	23	-0.258199	0	Peripheral species
C21H19NO11S									493.068	0.905	0.41	13	Lignin	2	-0.257051	0	Peripheral species
C21H19NO13									493.086	0.905	0.41	13	Lignin	6	-0.142254	0	Peripheral species
C21H19NO5									365.126	0.905	0.54	13	NA	20	-0.245744	0	Peripheral species
C21H20O14S									528.057	0.952	0.31	12	Tannin	3	-0.205014	0	Peripheral species
C21H20O15									512.08	0.952	0.33	12	Tannin	6	-0.142254	0	Peripheral species
C21H20O16									528.075	0.952	0.31	12	Tannin	6	-0.142254	0	Peripheral species
C21H21NO14									511.096	1	0.31	12	Tannin	3	-0.104543	0	Peripheral species
C21H21NO9S									463.094	1	0.38	12	Lignin	20	-0.124603	0	Peripheral species
C21H21O4PS									400.09	1	0.47	12	Uhc	3	-0.104543	0.375	Peripheral species
C21H22N2O12									494.117	1.048	0.31	12	Lignin	6	-0.0213609	0	Peripheral species
C21H22N2O5									382.153	1.048	0.45	12	Uhc	5	-0.0686952	0	Peripheral species
C21H22N2O6									398.148	1.048	0.44	12	Uhc	13	-0.292539	0	Peripheral species
C21H22O13S									514.078	1.048	0.26	11	Lignin	6	-0.0213609	0	Peripheral species
C21H22O14S									530.073	1.048	0.23	11	Tannin	8	-0.46291	0	Peripheral species
C21H23NO12S									513.094	1.095	0.23	11	Lignin	9	-0.108911	0	Peripheral species
C21H24N2O13									512.128	1.143	0.2	11	Lignin	3	-0.305484	0	Peripheral species
C21H24O13S									516.094	1.143	0.19	10	Lignin	6	0.0390859	0	Peripheral species
C21H24O14S									532.089	1.143	0.15	10	Tannin	14	-0.460287	0	Peripheral species
C21H25NO12S									515.11	1.19	0.15	10	Lignin	18	0.341945	0	Peripheral species
C21H25NO14									515.128	1.19	0.15	10	Tannin	3	-0.00407312	0	Peripheral species
C21H25NO8S									451.13	1.19	0.27	10	Lignin	20	-0.124603	0	Peripheral species
C21H26N2O13									514.144	1.238	0.12	10	Lignin	9	-0.108911	0.444444	Peripheral species
C21H26O15									518.127	1.238	0.11	9	Tannin	6	-0.142254	0	Peripheral species
C21H26O3									326.188	1.238	0.38	9	Uhc	26	-0.637332	0	Peripheral species
C21H27N3O12									513.159	1.286	0.08	10	Lignin	18	-0.44142	0	Peripheral species
C21H27NO7S									437.151	1.286	0.23	9	Lignin	13	-0.292539	0	Peripheral species
C21H28O6S									408.161	1.333	0.24	8	Uhc	20	-0.245744	0	Peripheral species
C21H29NO10S									487.151	1.381	0.07	8	Lignin	20	-0.124603	0	Peripheral species
C21H29NO11S									503.146	1.381	0.04	8	Lignin	20	-0.245744	0	Peripheral species
C21H29NO13									503.164	1.381	0.04	8	Lignin	2	-0.257051	0	Peripheral species
C21H29O10P									472.15	1.381	0.13	8	Lignin	4	-0.258501	0	Peripheral species
C21H29O9P									456.155	1.381	0.16	8	Lignin	3	-0.104543	0	Peripheral species
C21H30O10S2									506.128	1.429	0	7	Lignin	13	-0.0860408	0	Peripheral species
C21H30O14									506.163	1.429	0	7	Tannin	9	-0.256718	0	Peripheral species
C21H31NO11S									505.162	1.476	0	7	Lignin	16	0.223491	0	Peripheral species
C21H31O10P									474.166	1.476	0.07	7	Lignin	4	-0.258501	0	Peripheral species
C21H31O12P									506.156	1.476	0	7	Lignin	1	-0.0294145	0	Peripheral species
C21H31O8P									442.176	1.476	0.12	7	Lignin	3	-0.205014	0	Peripheral species
C21H31O9P									458.171	1.476	0.1	7	Lignin	4	-0.258501	0	Peripheral species
C21H32O13									492.184	1.524	0	6	Ascarb	2	-0.35229	0	Peripheral species
C21H33NO10									459.211	1.571	0	6	Protein	25	-0.0936257	0.375	Peripheral species
C21H33NO7									411.226	1.571	0.09	6	Protein	24	-0.258199	0	Peripheral species
C21H33NO8									427.221	1.571	0.06	6	Protein	4	-0.258501	0	Peripheral species
C21H33NO9									443.216	1.571	0.03	6	Protein	45	0	0	Peripheral species
C21H33O10P									476.181	1.571	0	6	Protein	3	-0.205014	0	Peripheral species
C21H33O8P									444.191	1.571	0.06	6	Protein	4	-0.258501	0	Peripheral species
C22H12O12									468.033	0.545	0.69	17	NA	9	-0.256718	0	Peripheral species
C22H12O7									388.058	0.545	0.73	17	Ca	19	-0.60833	0	Peripheral species
C22H12O9									420.048	0.545	0.71	17	NA	9	-0.256718	0	Peripheral species
C22H15NO10									453.07	0.682	0.62	16	NA	11	-0.458512	0	Peripheral species
C22H15NO11									469.065	0.682	0.61	16	NA	1	-0.327237	0	Peripheral species
C22H16O11S									488.041	0.727	0.55	15	Lignin	18	0.0808233	0	Peripheral species
C22H16O12S									504.036	0.727	0.53	15	Lignin	1	-0.0294145	0	Peripheral species
C22H16O5									360.1	0.727	0.64	15	NA	13	0.120457	0.375	Peripheral species
C22H16O9S									456.052	0.727	0.58	15	Lignin	20	-0.124603	0	Peripheral species
C22H17NO12									487.075	0.773	0.53	15	Lignin	3	-0.00407312	0	Peripheral species
C22H18N2O10									470.096	0.818	0.53	15	Lignin	37	-0.57735	0	Peripheral species
C22H18O12S									506.052	0.818	0.47	14	Lignin	18	-0.44142	0	Peripheral species
C22H19NO10S									489.073	0.864	0.47	14	Lignin	16	-0.433835	0	Peripheral species
C22H19NO11S									505.068	0.864	0.45	14	Lignin	9	-0.256718	0.5	Peripheral species
C22H19NO5									377.126	0.864	0.57	14	NA	1	-0.625059	0	Peripheral species
C22H19NO6									393.121	0.864	0.56	14	NA	26	-0.357292	0	Peripheral species
C22H20N2O9									456.117	0.909	0.48	14	Lignin	20	-0.245744	0	Peripheral species
C22H20O13S									524.062	0.909	0.38	13	Lignin	18	-0.44142	0	Peripheral species
C22H20O14S									540.057	0.909	0.36	13	Lignin	21	-0.37266	0	Peripheral species
C22H20O4									348.136	0.909	0.55	13	NA	26	0.202787	0	Peripheral species
C22H21NO12S									523.078	0.955	0.36	13	Lignin	1	-0.0294145	0.32	Peripheral species
C22H21O4PS									412.09	0.955	0.5	13	NA	3	-0.104543	0	Peripheral species
C22H22N2O12									506.117	1	0.36	13	Lignin	6	-0.0213609	0	Peripheral species
C22H22O16									542.091	1	0.29	12	Tannin	6	-0.142254	0	Peripheral species
C22H23NO5									381.158	1.045	0.46	12	Uhc	24	-0.258199	0	Peripheral species
C22H24O16									544.106	1.091	0.21	11	Tannin	6	-0.142254	0	Peripheral species
C22H24O17									560.101	1.091	0.19	11	Tannin	9	-0.108911	0	Peripheral species
C22H24O6S									416.129	1.091	0.39	11	Uhc	24	-0.258199	0	Peripheral species
C22H25N3O12									523.144	1.136	0.23	12	Lignin	6	-0.0213609	0	Peripheral species
C22H25NO11S									511.115	1.136	0.24	11	Lignin	20	-0.124603	0	Peripheral species
C22H25NO12S									527.11	1.136	0.21	11	Lignin	1	0.56623	0	Peripheral species
C22H26N2O13									526.143	1.182	0.19	11	Lignin	6	-0.0213609	0	Peripheral species
C22H26O14S									546.104	1.182	0.14	10	Lignin	9	-0.256718	0	Peripheral species
C22H26O6S									418.145	1.182	0.33	10	Uhc	12	-0.449159	0	Peripheral species
C22H27NO12S									529.125	1.227	0.14	10	Lignin	18	0.341945	0	Peripheral species
C22H28N2O13									528.159	1.273	0.11	10	Lignin	3	-0.104543	0	Peripheral species
C22H28N2O7									432.19	1.273	0.27	10	Lignin	20	-0.124603	0	Peripheral species
C22H28O14S									548.12	1.273	0.07	9	Lignin	6	-0.142254	0	Peripheral species
C22H28O6S									420.161	1.273	0.28	9	Uhc	1	-0.625059	0	Peripheral species
C22H29NO12S									531.141	1.318	0.07	9	Lignin	9	-0.108911	0	Peripheral species
C22H30O14S									550.136	1.364	0	8	Lignin	22	-0.179605	0	Peripheral species
C22H31N3O8									465.211	1.409	0.13	9	Lignin	18	-0.44142	0	Peripheral species
C22H31O11P									502.161	1.409	0.1	8	Lignin	4	-0.0349326	0	Peripheral species
C22H31O12P									518.155	1.409	0.07	8	Lignin	3	-0.205014	0	Peripheral species
C22H31O9P									470.171	1.409	0.15	8	Lignin	3	-0.104543	0	Peripheral species
C22H32N2O8									452.216	1.455	0.12	8	Lignin	24	-0.258199	0	Peripheral species
C22H33NO10S									503.183	1.5	0	7	Protein	13	-0.292539	0	Peripheral species
C22H33NO11									487.205	1.5	0.03	7	Protein	12	0.299439	0	Peripheral species
C22H33O9P									472.186	1.5	0.09	7	Protein	4	0.188636	0	Peripheral species
C22H34O4									362.246	1.545	0.2	6	Uhc	5	-0.0686952	0	Peripheral species
C22H35NO9									457.231	1.591	0.03	6	Protein	7	-0.26673	0	Peripheral species
C22H35O11P									506.192	1.591	0	6	Protein	3	-0.104543	0.375	Peripheral species
C22H46O8S									470.291	2.091	0	0	Protein	4	-0.0349326	0	Peripheral species
C23H14O11									466.054	0.609	0.66	17	NA	6	-0.0213609	0	Peripheral species
C23H15NO10									465.07	0.652	0.65	17	NA	10	-0.326974	0	Peripheral species
C23H16O11S									500.041	0.696	0.58	16	NA	11	-0.458512	0.5	Peripheral species
C23H16O4S									388.077	0.696	0.65	16	Ca	8	-0.46291	0	Peripheral species
C23H16O5S									404.072	0.696	0.64	16	Ca	13	-0.292539	0	Peripheral species
C23H16O9S									468.052	0.696	0.6	16	Ca	11	-0.458512	0	Peripheral species
C23H17NO12									499.075	0.739	0.56	16	Lignin	3	-0.205014	0.625	Connector hubs
C23H17NO8									435.096	0.739	0.61	16	Lignin	5	-0.26006	0	Peripheral species
C23H17NO9									451.09	0.739	0.6	16	Lignin	18	-0.44142	0	Peripheral species
C23H18O12S									518.052	0.783	0.5	15	Lignin	21	-0.701478	0	Peripheral species
C23H18O13S									534.047	0.783	0.48	15	Lignin	3	-0.205014	0	Peripheral species
C23H18O14									518.07	0.783	0.5	15	Lignin	6	-0.142254	0	Peripheral species
C23H18O4S									390.093	0.783	0.6	15	NA	11	-0.458512	0	Peripheral species
C23H18O5S									406.088	0.783	0.59	15	NA	11	-0.458512	0	Peripheral species
C23H18O6S									422.082	0.783	0.58	15	NA	50	0	0	Peripheral species
C23H19NO13									517.086	0.826	0.48	15	Lignin	9	-0.256718	0	Peripheral species
C23H20N2O10									484.112	0.87	0.5	15	Lignin	3	-0.205014	0.444444	Peripheral species
C23H20O12S									520.068	0.87	0.44	14	Lignin	6	-0.0818076	0	Peripheral species
C23H20O13S									536.062	0.87	0.42	14	Lignin	18	-0.44142	0	Peripheral species
C23H20O5									376.131	0.87	0.56	14	NA	18	-0.44142	0	Peripheral species
C23H21NO11S									519.084	0.913	0.42	14	Lignin	1	-0.327237	0	Peripheral species
C23H21NO13									519.101	0.913	0.42	14	Lignin	6	-0.0213609	0	Peripheral species
C23H21O4PS									424.09	0.913	0.53	14	NA	3	-0.104543	0	Peripheral species
C23H22O13S									538.078	0.957	0.35	13	Lignin	6	-0.0213609	0	Peripheral species
C23H22O14S									554.073	0.957	0.33	13	Lignin	3	-0.104543	0	Peripheral species
C23H22O16									554.091	0.957	0.33	13	Tannin	6	-0.142254	0	Peripheral species
C23H22O4									362.152	0.957	0.52	13	NA	25	-0.486854	0	Peripheral species
C23H23NO10S									505.104	1	0.38	13	Lignin	20	-0.124603	0	Peripheral species
C23H23NO11S									521.099	1	0.35	13	Lignin	20	-0.245744	0	Peripheral species
C23H23NO12S									537.094	1	0.33	13	Lignin	27	-0.632456	0	Peripheral species
C23H23NO13									521.117	1	0.35	13	Lignin	2	-0.161813	0	Peripheral species
C23H23NO7S									457.119	1	0.43	13	Lignin	16	-0.105172	0	Peripheral species
C23H24O14S									556.089	1.043	0.27	12	Lignin	18	-0.44142	0	Peripheral species
C23H24O16									556.106	1.043	0.27	12	Tannin	6	-0.142254	0	Peripheral species
C23H25N3O13									551.139	1.087	0.26	13	Lignin	9	-0.108911	0.64	Connector hubs
C23H25NO10S									507.12	1.087	0.31	12	Lignin	20	-0.124603	0	Peripheral species
C23H25NO12S									539.11	1.087	0.27	12	Lignin	18	0.341945	0	Peripheral species
C23H25NO6									411.168	1.087	0.42	12	Uhc	12	-0.199626	0	Peripheral species
C23H25NO9S									491.125	1.087	0.33	12	Lignin	20	-0.245744	0	Peripheral species
C23H26N2O13									538.143	1.13	0.24	12	Lignin	6	-0.0213609	0	Peripheral species
C23H26O14S									558.104	1.13	0.2	11	Lignin	22	-0.179605	0	Peripheral species
C23H26O16									558.122	1.13	0.2	11	Tannin	6	-0.142254	0	Peripheral species
C23H27N3O13									553.154	1.174	0.19	12	Lignin	18	-0.44142	0	Peripheral species
C23H27NO12S									541.125	1.174	0.2	11	Lignin	11	-0.458512	0	Peripheral species
C23H27NO14									541.143	1.174	0.2	11	Lignin	6	-0.142254	0	Peripheral species
C23H27NO9S									493.141	1.174	0.27	11	Lignin	13	-0.292539	0	Peripheral species
C23H28O15S									576.115	1.217	0.1	10	Tannin	21	-0.701478	0	Peripheral species
C23H28O4									368.199	1.217	0.38	10	Uhc	62	0	0	Peripheral species
C23H29N3O12									539.175	1.261	0.14	11	Lignin	23	-0.258199	0	Peripheral species
C23H29N3O7									459.201	1.261	0.27	11	Lignin	20	-0.124603	0	Peripheral species
C23H29NO6									415.2	1.261	0.32	10	Uhc	12	-0.449159	0	Peripheral species
C23H30O14S									562.135	1.304	0.07	9	Lignin	6	-0.0213609	0	Peripheral species
C23H30O15S									578.13	1.304	0.03	9	Tannin	3	-0.104543	0	Peripheral species
C23H30O16									562.153	1.304	0.07	9	Tannin	9	-0.256718	0	Peripheral species
C23H31N3O11									525.196	1.348	0.1	10	Lignin	2	-0.35229	0	Peripheral species
C23H31NO11S									529.162	1.348	0.1	9	Lignin	16	-0.433835	0	Peripheral species
C23H31NO12S									545.157	1.348	0.07	9	Lignin	5	-0.26006	0	Peripheral species
C23H31NO5									401.22	1.348	0.28	9	Uhc	42	0	0	Peripheral species
C23H31O12P									530.156	1.348	0.12	9	Lignin	1	-0.922881	0	Peripheral species
C23H32N2O11									512.201	1.391	0.1	9	Lignin	16	-0.433835	0	Peripheral species
C23H32N2O8									464.216	1.391	0.18	9	Lignin	12	-0.449159	0	Peripheral species
C23H32N2O9									480.211	1.391	0.15	9	Lignin	12	0.0499065	0	Peripheral species
C23H32O7S									452.187	1.391	0.19	8	Lignin	2	-0.35229	0	Peripheral species
C23H33N3O10									511.217	1.435	0.07	9	Lignin	5	-0.26006	0	Peripheral species
C23H33NO10S									515.183	1.435	0.06	8	Lignin	13	-0.292539	0	Peripheral species
C23H34O14S									566.167	1.478	0	7	Lignin	3	-0.205014	0	Peripheral species
C23H35NO8									453.236	1.522	0.11	7	Protein	4	-0.258501	0	Peripheral species
C23H35O12P									534.187	1.522	0	7	Protein	3	-0.00407312	0.32	Peripheral species
C23H36O13S									552.188	1.565	0	6	Protein	2	0.028664	0	Peripheral species
C23H38O12S									538.208	1.652	0	5	Protein	5	-0.26006	0	Peripheral species
C24H14O9									446.064	0.583	0.69	18	Ca	8	-0.46291	0	Peripheral species
C24H16O14									528.054	0.667	0.59	17	NA	7	-0.26673	0	Peripheral species
C24H17NO10									479.085	0.708	0.61	17	Lignin	3	-0.205014	0	Peripheral species
C24H18O10S									498.062	0.75	0.56	16	Lignin	16	-0.433835	0	Peripheral species
C24H18O7									418.105	0.75	0.61	16	Lignin	6	-0.0213609	0	Peripheral species
C24H19N3O11									525.102	0.792	0.55	17	Lignin	1	-0.922881	0	Peripheral species
C24H19NO10									481.101	0.792	0.56	16	Lignin	26	-0.637332	0	Peripheral species
C24H19NO12									513.091	0.792	0.53	16	Lignin	6	-0.0213609	0	Peripheral species
C24H20N2O10									496.112	0.833	0.53	16	Lignin	11	-0.458512	0	Peripheral species
C24H20N2O11									512.107	0.833	0.52	16	Lignin	21	-0.37266	0	Peripheral species
C24H20N2O12									528.101	0.833	0.5	16	Lignin	13	-0.292539	0	Peripheral species
C24H20O13S									548.062	0.833	0.45	15	Lignin	22	-0.179605	0	Peripheral species
C24H20O6									404.126	0.833	0.57	15	NA	7	-0.26673	0	Peripheral species
C24H20O6S									436.098	0.833	0.55	15	NA	5	-0.0686952	0	Peripheral species
C24H20O8S									468.088	0.833	0.53	15	Lignin	20	-0.245744	0	Peripheral species
C24H22O13S									550.078	0.917	0.39	14	Lignin	6	-0.0213609	0	Peripheral species
C24H22O14S									566.073	0.917	0.38	14	Lignin	3	-0.00407312	0.5	Peripheral species
C24H22O16									566.091	0.917	0.38	14	Tannin	6	-0.142254	0	Peripheral species
C24H23NO10S									517.104	0.958	0.41	14	Lignin	16	-0.105172	0	Peripheral species
C24H23NO12S									549.094	0.958	0.38	14	Lignin	18	-0.180298	0	Peripheral species
C24H23NO15									565.107	0.958	0.35	14	Lignin	12	-0.449159	0	Peripheral species
C24H23NO9S									501.109	0.958	0.43	14	Lignin	5	-0.26006	0	Peripheral species
C24H24O13S									552.094	1	0.33	13	Lignin	2	-0.0665744	0	Peripheral species
C24H24O16									568.106	1	0.31	13	Tannin	2	-0.257051	0	Peripheral species
C24H25NO12S									551.11	1.042	0.31	13	Lignin	11	-0.458512	0.5	Peripheral species
C24H25NO13									535.133	1.042	0.33	13	Lignin	6	-0.0213609	0	Peripheral species
C24H26N2O13									550.144	1.083	0.29	13	Lignin	3	-0.205014	0.444444	Peripheral species
C24H26N2O14									566.139	1.083	0.27	13	Lignin	3	-0.305484	0	Peripheral species
C24H26O16									570.122	1.083	0.25	12	Tannin	6	-0.142254	0	Peripheral species
C24H27N3O6									453.19	1.125	0.39	13	Uhc	24	-0.258199	0	Peripheral species
C24H27NO11S									537.13	1.125	0.27	12	Lignin	16	-0.433835	0	Peripheral species
C24H27NO14									553.143	1.125	0.25	12	Lignin	18	-0.44142	0	Peripheral species
C24H27NO6									425.184	1.125	0.4	12	Uhc	21	-0.701478	0	Peripheral species
C24H28O15S									588.115	1.167	0.16	11	Lignin	13	-0.292539	0	Peripheral species
C24H29NO12S									555.141	1.208	0.19	11	Lignin	33	-0.5	0	Peripheral species
C24H30N2O13									554.175	1.25	0.16	11	Lignin	6	-0.0213609	0	Peripheral species
C24H30N2O14									570.17	1.25	0.13	11	Lignin	3	-0.205014	0	Peripheral species
C24H30O14S									574.135	1.25	0.12	10	Lignin	6	0.0390859	0	Peripheral species
C24H30O16									574.153	1.25	0.12	10	Tannin	2	-0.35229	0	Peripheral species
C24H30O4									382.214	1.25	0.36	10	Uhc	4	-0.258501	0	Peripheral species
C24H31N3O12									553.191	1.292	0.13	11	Lignin	34	-0.57735	0	Peripheral species
C24H31NO11S									541.162	1.292	0.15	10	Lignin	13	-0.292539	0	Peripheral species
C24H33NO10S									527.182	1.375	0.12	9	Lignin	5	-0.26006	0	Peripheral species
C24H33NO14									559.19	1.375	0.06	9	Lignin	27	0	0	Peripheral species
C24H35NO11S									545.193	1.458	0.03	8	Lignin	8	-0.46291	0	Peripheral species
C24H35O12P									546.187	1.458	0.06	8	Lignin	3	-0.00407312	0.32	Peripheral species
C24H35O9P									498.202	1.458	0.14	8	Lignin	4	-0.258501	0	Peripheral species
C24H36O14									548.211	1.5	0	7	Protein	23	-0.258199	0	Peripheral species
C24H37NO9									483.247	1.542	0.08	7	Protein	20	-0.245744	0	Peripheral species
C24H37O11P									532.208	1.542	0.03	7	Protein	3	-0.305484	0	Peripheral species
C24H37O9P									500.218	1.542	0.08	7	Protein	4	-0.258501	0	Peripheral species
C24H40O10									488.262	1.667	0	5	Protein	12	-0.449159	0	Peripheral species
C25H16O10									476.075	0.64	0.65	18	Ca	7	-0.26673	0	Peripheral species
C25H16O9									460.08	0.64	0.66	18	Ca	9	-0.108911	0	Peripheral species
C25H17NO11									507.08	0.68	0.62	18	NA	1	-0.0294145	0	Peripheral species
C25H18O14									542.07	0.72	0.56	17	Lignin	6	-0.142254	0	Peripheral species
C25H19NO10									493.101	0.76	0.58	17	Lignin	8	0	0	Peripheral species
C25H19NO11									509.096	0.76	0.57	17	Lignin	34	-0.57735	0	Peripheral species
C25H19NO12									525.091	0.76	0.56	17	Lignin	8	0	0	Peripheral species
C25H20O12S									544.067	0.8	0.5	16	Lignin	9	-0.256718	0	Peripheral species
C25H20O4S									416.108	0.8	0.59	16	NA	48	0	0	Peripheral species
C25H20O9S									496.083	0.8	0.54	16	Lignin	11	-0.458512	0	Peripheral species
C25H21N3O11									539.118	0.84	0.52	17	Lignin	3	-0.205014	0	Peripheral species
C25H21NO13									543.101	0.84	0.49	16	Lignin	2	-0.257051	0	Peripheral species
C25H21NO8									463.127	0.84	0.55	16	Lignin	16	-0.433835	0	Peripheral species
C25H21NO9									479.122	0.84	0.54	16	Lignin	20	-0.124603	0	Peripheral species
C25H22N2O11									526.122	0.88	0.49	16	Lignin	3	-0.205014	0	Peripheral species
C25H22N2O12									542.117	0.88	0.47	16	Lignin	1	-0.0294145	0	Peripheral species
C25H22O10S									514.093	0.88	0.47	15	Lignin	20	-0.124603	0	Peripheral species
C25H22O13S									562.078	0.88	0.43	15	Lignin	18	-0.44142	0	Peripheral species
C25H22O14S									578.073	0.88	0.41	15	Lignin	3	-0.104543	0.375	Peripheral species
C25H22O9S									498.099	0.88	0.49	15	Lignin	20	-0.245744	0	Peripheral species
C25H23N3O12									557.128	0.92	0.44	16	Lignin	3	-0.104543	0	Peripheral species
C25H23NO13									545.117	0.92	0.43	15	Lignin	6	-0.0213609	0	Peripheral species
C25H24N2O12									544.133	0.96	0.41	15	Lignin	7	-0.26673	0	Peripheral species
C25H24N2O13									560.128	0.96	0.39	15	Lignin	6	-0.142254	0	Peripheral species
C25H24O10S									516.109	0.96	0.42	14	Lignin	20	-0.124603	0	Peripheral species
C25H24O13S									564.094	0.96	0.37	14	Lignin	18	-0.44142	0	Peripheral species
C25H24O14S									580.089	0.96	0.35	14	Lignin	14	-0.460287	0	Peripheral species
C25H25NO15									579.122	1	0.33	14	Lignin	3	-0.205014	0	Peripheral species
C25H26N2O13									562.143	1.04	0.33	14	Lignin	6	-0.0213609	0	Peripheral species
C25H26O13S									566.109	1.04	0.31	13	Lignin	2	-0.0665744	0	Peripheral species
C25H26O14S									582.104	1.04	0.29	13	Lignin	3	-0.104543	0	Peripheral species
C25H26O15S									598.099	1.04	0.27	13	Lignin	3	-0.205014	0	Peripheral species
C25H27NO14									565.143	1.08	0.29	13	Lignin	14	-0.460287	0	Peripheral species
C25H27NO15									581.138	1.08	0.27	13	Lignin	3	-0.104543	0	Peripheral species
C25H28O17									600.133	1.12	0.21	12	Tannin	14	-0.460287	0	Peripheral species
C25H29N3O13									579.17	1.16	0.23	13	Lignin	21	-0.37266	0	Peripheral species
C25H29NO11S									551.146	1.16	0.26	12	Lignin	5	-0.0686952	0	Peripheral species
C25H29NO15									583.154	1.16	0.21	12	Lignin	17	-0.177822	0	Peripheral species
C25H29NO7									455.195	1.16	0.37	12	Uhc	4	-0.258501	0	Peripheral species
C25H30O8S									490.166	1.2	0.3	11	Lignin	4	-0.258501	0	Peripheral species
C25H31N3O13									581.186	1.24	0.16	12	Lignin	3	-0.00407312	0.32	Peripheral species
C25H32N2O13									568.191	1.28	0.15	11	Lignin	6	-0.0818076	0	Peripheral species
C25H32O14S									588.151	1.28	0.12	10	Lignin	6	0.0390859	0	Peripheral species
C25H32O16									588.169	1.28	0.12	10	Lignin	6	-0.142254	0	Peripheral species
C25H33NO14									571.19	1.32	0.12	10	Lignin	23	-0.258199	0	Peripheral species
C25H34N2O10									522.221	1.36	0.17	10	Lignin	16	-0.433835	0	Peripheral species
C25H34O14S									590.167	1.36	0.06	9	Lignin	6	-0.0818076	0	Peripheral species
C25H34O4									398.246	1.36	0.3	9	Uhc	3	-0.305484	0	Peripheral species
C25H35O12P									558.187	1.4	0.11	9	Lignin	8	0	0	Peripheral species
C25H36O15									576.205	1.44	0.03	8	Lignin	2	-0.161813	0	Peripheral species
C25H37NO13									559.226	1.48	0.03	8	Lignin	25	-0.880082	0	Peripheral species
C25H37NO9									495.247	1.48	0.13	8	Lignin	4	-0.258501	0.666667	Connector hubs
C25H38O14S									594.198	1.52	0	7	Protein	29	2.21359	0	Peripheral species
C25H39NO10									513.258	1.56	0.05	7	Protein	10	-0.643729	0	Peripheral species
C25H39O11P									546.223	1.56	0.03	7	Protein	11	0.240173	0	Peripheral species
C25H40O12S									564.224	1.6	0	6	Protein	4	-0.258501	0	Peripheral species
C26H16O11									504.069	0.615	0.66	19	NA	9	-0.108911	0	Peripheral species
C26H16O13									536.059	0.615	0.64	19	NA	9	-0.108911	0	Peripheral species
C26H20O12S									556.068	0.769	0.53	17	Lignin	11	-0.458512	0	Peripheral species
C26H20O15									572.08	0.769	0.51	17	Lignin	6	-0.142254	0	Peripheral species
C26H21NO11									523.111	0.808	0.54	17	Lignin	2	-0.0665744	0	Peripheral species
C26H21NO13									555.101	0.808	0.51	17	Lignin	3	-0.104543	0	Peripheral species
C26H22O10S									526.093	0.846	0.5	16	Lignin	5	-0.26006	0	Peripheral species
C26H22O11S									542.088	0.846	0.49	16	Lignin	1	-0.922881	0	Peripheral species
C26H22O13S									574.078	0.846	0.46	16	Lignin	1	-0.922881	0	Peripheral species
C26H22O14S									590.073	0.846	0.44	16	Lignin	12	-0.449159	0.666667	Connector hubs
C26H23N3O11									553.133	0.885	0.49	17	Lignin	17	-0.57792	0	Peripheral species
C26H23NO9									493.137	0.885	0.51	16	Lignin	20	-0.245744	0	Peripheral species
C26H24N2O12									556.133	0.923	0.44	16	Lignin	41	0	0	Peripheral species
C26H24O13S									576.094	0.923	0.41	15	Lignin	20	-0.245744	0	Peripheral species
C26H24O16									592.106	0.923	0.39	15	Lignin	6	-0.142254	0	Peripheral species
C26H24O17									608.101	0.923	0.37	15	Tannin	6	-0.142254	0	Peripheral species
C26H24O7									448.152	0.923	0.51	15	NA	2	-0.161813	0	Peripheral species
C26H25NO13									559.133	0.962	0.41	15	Lignin	18	-0.44142	0	Peripheral species
C26H26N2O12									558.149	1	0.39	15	Lignin	6	0.0390859	0	Peripheral species
C26H26O10S									530.125	1	0.4	14	Lignin	20	-0.245744	0	Peripheral species
C26H26O14S									594.104	1	0.33	14	Lignin	14	-0.0306858	0	Peripheral species
C26H26O17									610.117	1	0.31	14	Tannin	6	-0.142254	0	Peripheral species
C26H27NO14									577.143	1.038	0.33	14	Lignin	9	-0.256718	0	Peripheral species
C26H27NO15									593.138	1.038	0.31	14	Lignin	3	-0.205014	0	Peripheral species
C26H28N2O12									560.164	1.077	0.33	14	Lignin	6	0.159979	0	Peripheral species
C26H28N2O14									592.154	1.077	0.29	14	Lignin	17	-0.177822	0	Peripheral species
C26H28O14S									596.12	1.077	0.28	13	Lignin	34	-0.57735	0	Peripheral species
C26H28O15S									612.115	1.077	0.26	13	Lignin	3	-0.305484	0	Peripheral species
C26H29N3O13									591.17	1.115	0.27	14	Lignin	6	-0.142254	0	Peripheral species
C26H29NO8									483.19	1.115	0.38	13	Lignin	12	-0.449159	0	Peripheral species
C26H30N2O14									594.17	1.154	0.24	13	Lignin	3	-0.205014	0.444444	Peripheral species
C26H30O13S									582.141	1.154	0.24	12	Lignin	6	-0.142254	0	Peripheral species
C26H30O15S									614.13	1.154	0.2	12	Lignin	9	-0.256718	0	Peripheral species
C26H30O5									422.209	1.154	0.4	12	Uhc	6	-0.142254	0	Peripheral species
C26H30O7S									486.171	1.154	0.35	12	Uhc	11	-0.458512	0	Peripheral species
C26H31N3O13									593.186	1.192	0.21	13	Lignin	14	0.184115	0	Peripheral species
C26H32N2O14									596.185	1.231	0.18	12	Lignin	3	-0.305484	0	Peripheral species
C26H32O14S									600.151	1.231	0.17	11	Lignin	6	-0.0213609	0	Peripheral species
C26H32O15S									616.146	1.231	0.14	11	Lignin	15	-1.10448	0.5	Peripheral species
C26H33NO14									583.19	1.269	0.17	11	Lignin	22	-0.179605	0	Peripheral species
C26H34N2O13									582.206	1.308	0.14	11	Lignin	8	-0.46291	0	Peripheral species
C26H34O14S									602.167	1.308	0.11	10	Lignin	22	-0.179605	0	Peripheral species
C26H34O15S									618.162	1.308	0.09	10	Lignin	18	-0.44142	0	Peripheral species
C26H36O15S									620.177	1.385	0.03	9	Lignin	18	-0.44142	0	Peripheral species
C26H37NO8									491.252	1.423	0.19	9	Lignin	12	0.299439	0	Peripheral species
C26H38O14S									606.198	1.462	0	8	Lignin	2	0.028664	0	Peripheral species
C26H38O15									590.221	1.462	0.03	8	Lignin	6	-0.142254	0	Peripheral species
C26H39NO12									557.247	1.5	0.05	8	Protein	11	-0.458512	0	Peripheral species
C26H39NO9									509.262	1.5	0.12	8	Protein	11	0.705963	0	Peripheral species
C26H39O12P									574.218	1.5	0.05	8	Protein	3	-0.00407312	0	Peripheral species
C26H41O11P									560.239	1.577	0.03	7	Protein	11	0.00727797	0	Peripheral species
C26H42O10S									546.25	1.615	0	6	Protein	2	-0.257051	0	Peripheral species
C26H42O12S									578.24	1.615	0	6	Protein	61	0	0	Peripheral species
C26H42O9S									530.255	1.615	0.02	6	Protein	32	-0.447214	0	Peripheral species
C26H54O10S									558.344	2.077	0	0	Protein	11	-0.225617	0	Peripheral species
C27H10NO3P									427.04	0.37	0.87	24	Ca	5	-0.26006	0	Peripheral species
C27H16NO3P									433.087	0.593	0.74	21	Ca	5	-0.26006	0	Peripheral species
C27H18O11									518.085	0.667	0.63	19	NA	9	-0.256718	0	Peripheral species
C27H18O12									534.08	0.667	0.62	19	NA	2	-0.0665744	0	Peripheral species
C27H22O16									602.091	0.815	0.47	17	Lignin	6	-0.142254	0	Peripheral species
C27H22O6S									474.114	0.815	0.57	17	NA	6	-0.142254	0	Peripheral species
C27H22O7S									490.109	0.815	0.56	17	NA	15	-0.484895	0	Peripheral species
C27H23NO11									537.127	0.852	0.51	17	Lignin	16	-0.105172	0	Peripheral species
C27H23NO12									553.122	0.852	0.5	17	Lignin	18	-0.44142	0	Peripheral species
C27H23NO13									569.117	0.852	0.49	17	Lignin	14	0.184115	0	Peripheral species
C27H24O12S									572.099	0.889	0.45	16	Lignin	2	-0.35229	0	Peripheral species
C27H24O13S									588.094	0.889	0.44	16	Lignin	47	0	0	Peripheral species
C27H24O16									604.106	0.889	0.42	16	Lignin	6	-0.142254	0	Peripheral species
C27H25N3O10									551.154	0.926	0.47	17	Lignin	9	-0.256718	0	Peripheral species
C27H25N3O11									567.149	0.926	0.46	17	Lignin	10	-0.326974	0	Peripheral species
C27H25N3O12									583.144	0.926	0.44	17	Lignin	10	-0.643729	0.666667	Connector hubs
C27H25NO14									587.128	0.926	0.42	16	Lignin	3	-0.205014	0	Peripheral species
C27H26O14S									606.104	0.963	0.37	15	Lignin	26	-0.0772523	0	Peripheral species
C27H26O7									462.168	0.963	0.49	15	NA	1	-0.922881	0	Peripheral species
C27H27NO13									573.148	1	0.38	15	Lignin	2	-0.0665744	0	Peripheral species
C27H27NO15									605.138	1	0.35	15	Lignin	24	-0.258199	0	Peripheral species
C27H28N2O11									556.169	1.037	0.38	15	Lignin	2	-0.161813	0	Peripheral species
C27H28O13S									592.125	1.037	0.33	14	Lignin	2	-0.161813	0	Peripheral species
C27H28O7									464.184	1.037	0.45	14	Uhc	3	-0.305484	0	Peripheral species
C27H29NO8									495.189	1.074	0.41	14	Lignin	5	-0.26006	0	Peripheral species
C27H30O13S									594.141	1.111	0.28	13	Lignin	2	0.028664	0	Peripheral species
C27H31NO8									497.205	1.148	0.36	13	Lignin	55	0	0	Peripheral species
C27H32O13S									596.156	1.185	0.23	12	Lignin	2	-0.161813	0	Peripheral species
C27H32O14S									612.151	1.185	0.21	12	Lignin	22	-0.179605	0	Peripheral species
C27H32O15S									628.146	1.185	0.19	12	Lignin	3	-0.00407312	0	Peripheral species
C27H32O16S									644.141	1.185	0.17	12	Lignin	21	-0.37266	0	Peripheral species
C27H32O17									628.164	1.185	0.19	12	Lignin	6	-0.142254	0	Peripheral species
C27H33N3O13									607.201	1.222	0.2	13	Lignin	22	-0.179605	0	Peripheral species
C27H33NO15									611.185	1.222	0.19	12	Lignin	14	-0.245487	0	Peripheral species
C27H34N2O10									546.221	1.259	0.25	12	Lignin	20	-0.245744	0	Peripheral species
C27H34N2O13									594.206	1.259	0.19	12	Lignin	6	-0.0818076	0	Peripheral species
C27H34O15S									630.162	1.259	0.14	11	Lignin	26	-0.917371	0	Peripheral species
C27H34O17									630.179	1.259	0.14	11	Lignin	2	-0.161813	0	Peripheral species
C27H34O9S									534.192	1.259	0.26	11	Lignin	12	-0.449159	0	Peripheral species
C27H35N3O10									561.232	1.296	0.21	12	Lignin	12	-0.199626	0	Peripheral species
C27H35N3O11									577.227	1.296	0.19	12	Lignin	4	-0.258501	0	Peripheral species
C27H35N3O13									609.217	1.296	0.14	12	Lignin	21	-0.0438424	0	Peripheral species
C27H36N2O10									548.237	1.333	0.2	11	Lignin	3	-0.305484	0	Peripheral species
C27H36N2O13									596.222	1.333	0.14	11	Lignin	18	-0.180298	0	Peripheral species
C27H36O14S									616.183	1.333	0.11	10	Lignin	6	-0.142254	0	Peripheral species
C27H36O15S									632.177	1.333	0.08	10	Lignin	22	-0.179605	0	Peripheral species
C27H37NO14									599.221	1.37	0.11	10	Lignin	12	-0.449159	0	Peripheral species
C27H37O13P									600.197	1.37	0.13	10	Lignin	12	-0.449159	0.5	Peripheral species
C27H38O15S									634.193	1.407	0.03	9	Lignin	27	-0.632456	0	Peripheral species
C27H39NO11									553.253	1.444	0.12	9	Lignin	4	-0.258501	0	Peripheral species
C27H39O12P									586.218	1.444	0.1	9	Lignin	3	-0.00407312	0.32	Peripheral species
C27H39O13P									602.213	1.444	0.08	9	Lignin	1	-0.922881	0	Peripheral species
C27H40O14S									620.214	1.481	0	8	Lignin	26	-0.0772523	0	Peripheral species
C27H40O15									604.237	1.481	0.03	8	Lignin	6	-0.142254	0	Peripheral species
C27H40O9S									540.239	1.481	0.12	8	Lignin	20	-0.124603	0	Peripheral species
C27H41NO10									539.273	1.519	0.1	8	Protein	11	-0.458512	0	Peripheral species
C27H41O12P									588.234	1.519	0.05	8	Protein	1	-0.0294145	0	Peripheral species
C27H44O11									544.288	1.63	0.02	6	Protein	12	-0.199626	0	Peripheral species
C27H44O12									560.283	1.63	0	6	Protein	25	-0.0936257	0	Peripheral species
C28H16NO3P									445.087	0.571	0.76	22	Ca	16	-0.105172	0	Peripheral species
C28H18O13									562.075	0.643	0.63	20	NA	17	-0.177822	0	Peripheral species
C28H20O11									532.101	0.714	0.6	19	Lignin	6	-0.0213609	0	Peripheral species
C28H20O13									564.091	0.714	0.58	19	Lignin	2	-0.257051	0.444444	Peripheral species
C28H22O14									582.101	0.786	0.52	18	Lignin	2	-0.35229	0	Peripheral species
C28H22O15									598.096	0.786	0.51	18	Lignin	6	-0.142254	0	Peripheral species
C28H25NO10									535.148	0.893	0.5	17	Lignin	5	-0.26006	0	Peripheral species
C28H25NO12									567.138	0.893	0.48	17	Lignin	2	-0.161813	0	Peripheral species
C28H25NO13									583.133	0.893	0.46	17	Lignin	7	-0.26673	0	Peripheral species
C28H26O12S									586.115	0.929	0.43	16	Lignin	44	0	0	Peripheral species
C28H26O13S									602.11	0.929	0.41	16	Lignin	1	0.56623	0	Peripheral species
C28H26O17									634.117	0.929	0.38	16	Lignin	6	-0.142254	0	Peripheral species
C28H26O4S									458.155	0.929	0.52	16	NA	3	-0.305484	0	Peripheral species
C28H26O8									490.163	0.929	0.5	16	NA	40	0	0	Peripheral species
C28H27NO13									585.148	0.964	0.41	16	Lignin	6	0.0390859	0	Peripheral species
C28H28N2O12									584.164	1	0.4	16	Lignin	3	-0.104543	0	Peripheral species
C28H28O11S									572.135	1	0.4	15	Lignin	5	-0.0686952	0	Peripheral species
C28H28O12S									588.13	1	0.38	15	Lignin	2	-0.257051	0	Peripheral species
C28H28O15S									636.115	1	0.33	15	Lignin	3	-0.104543	0	Peripheral species
C28H28O7									476.184	1	0.47	15	Uhc	18	-0.44142	0	Peripheral species
C28H29N3O12									599.175	1.036	0.37	16	Lignin	22	-0.179605	0	Peripheral species
C28H29N3O9									551.191	1.036	0.41	16	Lignin	20	-0.245744	0	Peripheral species
C28H29NO15									619.154	1.036	0.33	15	Lignin	14	-0.460287	0	Peripheral species
C28H30N2O12									586.18	1.071	0.35	15	Lignin	23	-0.258199	0	Peripheral species
C28H30N2O14									618.17	1.071	0.32	15	Lignin	21	-0.37266	0	Peripheral species
C28H30O15S									638.131	1.071	0.28	14	Lignin	14	-0.460287	0	Peripheral species
C28H30O7									478.199	1.071	0.43	14	Uhc	13	-0.0860408	0	Peripheral species
C28H31N3O10									569.201	1.107	0.35	15	Lignin	28	-0.75	0	Peripheral species
C28H31N3O13									617.186	1.107	0.3	15	Lignin	2	-0.35229	0	Peripheral species
C28H31N3O8									537.211	1.107	0.38	15	Uhc	39	0	0	Peripheral species
C28H31NO14									605.175	1.107	0.3	14	Lignin	6	-0.0213609	0	Peripheral species
C28H31NO9									525.2	1.107	0.38	14	Lignin	11	-0.458512	0	Peripheral species
C28H32N2O11									572.2	1.143	0.32	14	Lignin	17	-0.57792	0	Peripheral species
C28H32N2O13									604.191	1.143	0.28	14	Lignin	10	-0.643729	0	Peripheral species
C28H32N2O14									620.185	1.143	0.26	14	Lignin	9	-0.256718	0	Peripheral species
C28H32O11S									576.166	1.143	0.3	13	Lignin	2	-0.35229	0	Peripheral species
C28H32O13S									608.156	1.143	0.27	13	Lignin	2	0.028664	0	Peripheral species
C28H32O18									656.159	1.143	0.21	13	Lignin	7	-0.26673	0	Peripheral species
C28H32O6									464.22	1.143	0.4	13	Uhc	5	-0.26006	0	Peripheral species
C28H34N2O11									574.216	1.214	0.27	13	Lignin	37	-0.57735	0	Peripheral species
C28H34N2O13									606.206	1.214	0.23	13	Lignin	2	-0.257051	0	Peripheral species
C28H34N2O14									622.201	1.214	0.21	13	Lignin	27	0	0	Peripheral species
C28H34O14S									626.167	1.214	0.2	12	Lignin	2	-0.0665744	0	Peripheral species
C28H34O15S									642.162	1.214	0.18	12	Lignin	13	-0.292539	0	Peripheral species
C28H34O17									642.179	1.214	0.18	12	Lignin	6	-0.142254	0	Peripheral species
C28H34O6									466.236	1.214	0.36	12	Uhc	4	-0.258501	0	Peripheral species
C28H35N3O11									589.227	1.25	0.23	13	Lignin	12	-0.449159	0	Peripheral species
C28H35N3O13									621.217	1.25	0.19	13	Lignin	23	-0.258199	0	Peripheral species
C28H35NO15									625.201	1.25	0.18	12	Lignin	24	-0.258199	0	Peripheral species
C28H36N2O11									576.232	1.286	0.22	12	Lignin	25	-0.0936257	0	Peripheral species
C28H36N2O13									608.222	1.286	0.18	12	Lignin	7	-0.26673	0	Peripheral species
C28H36O14S									628.182	1.286	0.15	11	Lignin	6	-0.0818076	0	Peripheral species
C28H36O18									660.19	1.286	0.11	11	Lignin	17	-0.177822	0	Peripheral species
C28H37NO15									627.216	1.321	0.13	11	Lignin	40	0	0	Peripheral species
C28H37NO9									531.247	1.321	0.24	11	Lignin	10	-0.643729	0	Peripheral species
C28H38O14S									630.198	1.357	0.1	10	Lignin	6	-0.0213609	0	Peripheral species
C28H41NO10									551.273	1.464	0.14	9	Lignin	21	-0.37266	0	Peripheral species
C28H41NO11									567.268	1.464	0.12	9	Lignin	21	-0.0438424	0.375	Peripheral species
C28H41O12P									600.234	1.464	0.1	9	Lignin	3	-0.00407312	0.32	Peripheral species
C28H42O14S									634.229	1.5	0	8	Protein	29	0.948683	0	Peripheral species
C28H42O9S									554.255	1.5	0.11	8	Protein	7	-0.26673	0	Peripheral species
C28H46O9									526.314	1.643	0.06	6	Protein	5	-0.0686952	0	Peripheral species
C29H14NO3P									455.071	0.483	0.8	24	Ca	5	-0.26006	0	Peripheral species
C29H14NO5P									487.061	0.483	0.8	24	Ca	10	-0.326974	0	Peripheral species
C29H22O12									562.111	0.759	0.57	19	Lignin	26	-0.0772523	0.32	Peripheral species
C29H22O14									594.101	0.759	0.55	19	Lignin	2	-0.257051	0	Peripheral species
C29H22O16									626.091	0.759	0.52	19	Lignin	7	-0.26673	0	Peripheral species
C29H24O15									612.112	0.828	0.49	18	Lignin	6	-0.142254	0	Peripheral species
C29H24O16									628.106	0.828	0.48	18	Lignin	6	-0.142254	0	Peripheral species
C29H25NO12									579.138	0.862	0.5	18	Lignin	3	-0.305484	0	Peripheral species
C29H25NO14									611.127	0.862	0.48	18	Lignin	11	-0.458512	0	Peripheral species
C29H26O12S									598.115	0.897	0.45	17	Lignin	7	-0.26673	0	Peripheral species
C29H26O14S									630.104	0.897	0.43	17	Lignin	9	-0.256718	0	Peripheral species
C29H27NO14									613.143	0.931	0.43	17	Lignin	14	-0.460287	0	Peripheral species
C29H28O13S									616.125	0.966	0.4	16	Lignin	11	-0.458512	0	Peripheral species
C29H29N3O12									611.175	1	0.4	17	Lignin	18	-0.44142	0	Peripheral species
C29H29NO15									631.154	1	0.37	16	Lignin	21	-0.37266	0	Peripheral species
C29H30N2O13									614.175	1.034	0.37	16	Lignin	21	-0.701478	0	Peripheral species
C29H30O12S									602.146	1.034	0.36	15	Lignin	18	0.0808233	0	Peripheral species
C29H30O14S									634.136	1.034	0.33	15	Lignin	21	-0.37266	0	Peripheral species
C29H30O15S									650.13	1.034	0.32	15	Lignin	21	-0.701478	0	Peripheral species
C29H30O18									666.143	1.034	0.3	15	Lignin	14	-0.460287	0	Peripheral species
C29H31N3O14									645.181	1.069	0.32	16	Lignin	21	-0.37266	0	Peripheral species
C29H31NO11									569.19	1.069	0.38	15	Lignin	12	0.299439	0	Peripheral species
C29H31NO15									633.169	1.069	0.32	15	Lignin	3	-0.00407312	0	Peripheral species
C29H32N2O11									584.2	1.103	0.35	15	Lignin	1	-0.625059	0	Peripheral species
C29H32N2O12									600.195	1.103	0.33	15	Lignin	25	-0.486854	0	Peripheral species
C29H32O13S									620.156	1.103	0.3	14	Lignin	2	-0.257051	0	Peripheral species
C29H32O14S									636.151	1.103	0.29	14	Lignin	41	0	0	Peripheral species
C29H32O15S									652.146	1.103	0.27	14	Lignin	3	-0.205014	0	Peripheral species
C29H33N3O14									647.196	1.138	0.26	15	Lignin	3	-0.305484	0	Peripheral species
C29H33NO14									619.19	1.138	0.29	14	Lignin	18	-0.44142	0	Peripheral species
C29H33NO15									635.185	1.138	0.27	14	Lignin	3	-0.205014	0	Peripheral species
C29H33NO9									539.216	1.138	0.36	14	Lignin	10	-0.643729	0	Peripheral species
C29H34N2O12									602.211	1.172	0.29	14	Lignin	35	-0.57735	0	Peripheral species
C29H34O14S									638.167	1.172	0.24	13	Lignin	18	-0.44142	0	Peripheral species
C29H34O7									494.231	1.172	0.37	13	Uhc	5	-0.26006	0.5	Peripheral species
C29H35NO9									541.231	1.207	0.32	13	Lignin	39	0	0	Peripheral species
C29H38O14S									642.198	1.31	0.14	11	Lignin	6	-0.0818076	0	Peripheral species
C29H38O15S									658.193	1.31	0.12	11	Lignin	3	-0.205014	0	Peripheral species
C29H38O6									482.267	1.31	0.31	11	Uhc	18	-0.180298	0	Peripheral species
C29H40O15S									660.209	1.379	0.07	10	Lignin	15	0.754281	0	Peripheral species
C29H40O6									484.283	1.379	0.27	10	Uhc	26	-0.917371	0	Peripheral species
C29H41NO11									579.268	1.414	0.16	10	Lignin	5	-0.26006	0	Peripheral species
C29H41NO12									595.263	1.414	0.14	10	Lignin	12	-0.449159	0	Peripheral species
C29H42O15S									662.224	1.448	0.02	9	Lignin	23	-0.258199	0	Peripheral species
C29H42O16									646.247	1.448	0.05	9	Lignin	14	-0.245487	0	Peripheral species
C29H42O9S									566.255	1.448	0.15	9	Lignin	31	1	0	Peripheral species
C29H44O9S									568.27	1.517	0.11	8	Protein	22	-0.179605	0	Peripheral species
C29H45O11P									600.27	1.552	0.07	8	Protein	3	-0.104543	0	Peripheral species
C29H46O11S									602.276	1.586	0.02	7	Protein	19	0.0811107	0	Peripheral species
C29H46O12S									618.271	1.586	0	7	Protein	30	-0.441726	0	Peripheral species
C29H46O7									506.324	1.586	0.14	7	Uhc	26	-0.917371	0	Peripheral species
C30H22O13									590.106	0.733	0.57	20	Lignin	9	-0.256718	0	Peripheral species
C30H22O14									606.101	0.733	0.57	20	Lignin	2	-0.35229	0	Peripheral species
C30H24O12									576.127	0.8	0.54	19	Lignin	2	-0.161813	0	Peripheral species
C30H24O13									592.122	0.8	0.53	19	Lignin	6	-0.0818076	0	Peripheral species
C30H24O14									608.117	0.8	0.52	19	Lignin	2	-0.257051	0	Peripheral species
C30H24O15									624.111	0.8	0.51	19	Lignin	2	-0.257051	0.444444	Peripheral species
C30H26O16									642.122	0.867	0.45	18	Lignin	6	-0.142254	0	Peripheral species
C30H28O13S									628.125	0.933	0.42	17	Lignin	11	-0.458512	0	Peripheral species
C30H28O16									644.138	0.933	0.41	17	Lignin	6	-0.142254	0	Peripheral species
C30H29NO15									643.154	0.967	0.4	17	Lignin	8	-0.46291	0	Peripheral species
C30H30O13S									630.141	1	0.38	16	Lignin	18	-0.44142	0	Peripheral species
C30H31N3O14									657.181	1.033	0.35	17	Lignin	13	-0.292539	0	Peripheral species
C30H31NO12									597.185	1.033	0.39	16	Lignin	2	-0.161813	0	Peripheral species
C30H31NO15									645.169	1.033	0.35	16	Lignin	10	-0.0102179	0	Peripheral species
C30H32O14S									648.151	1.067	0.32	15	Lignin	17	-0.177822	0	Peripheral species
C30H33N3O10									595.217	1.1	0.36	16	Lignin	18	-0.44142	0	Peripheral species
C30H33N3O11									611.212	1.1	0.35	16	Lignin	2	-0.35229	0	Peripheral species
C30H33N3O13									643.201	1.1	0.32	16	Lignin	10	-0.0102179	0	Peripheral species
C30H34O13S									634.172	1.133	0.29	14	Lignin	11	-0.458512	0	Peripheral species
C30H34O17									666.179	1.133	0.26	14	Lignin	6	-0.142254	0	Peripheral species
C30H35NO12									601.216	1.167	0.3	14	Lignin	49	0	0	Peripheral species
C30H35NO14									633.206	1.167	0.27	14	Lignin	6	-0.0213609	0	Peripheral species
C30H36N2O13									632.222	1.2	0.26	14	Lignin	19	-0.60833	0	Peripheral species
C30H36N2O14									648.217	1.2	0.24	14	Lignin	19	-0.60833	0	Peripheral species
C30H36O7									508.246	1.2	0.36	13	Uhc	11	-0.458512	0	Peripheral species
C30H38N2O14									650.232	1.267	0.19	13	Lignin	21	-0.37266	0	Peripheral species
C30H38O11S									606.213	1.267	0.23	12	Lignin	5	-0.26006	0	Peripheral species
C30H38O12S									622.209	1.267	0.22	12	Lignin	2	-0.257051	0	Peripheral species
C30H38O14S									654.198	1.267	0.18	12	Lignin	22	-0.179605	0	Peripheral species
C30H38O17									670.211	1.267	0.16	12	Lignin	6	-0.142254	0	Peripheral species
C30H39NO11									589.253	1.3	0.23	12	Lignin	4	-0.0349326	0	Peripheral species
C30H40O14S									656.214	1.333	0.14	11	Lignin	2	-0.161813	0	Peripheral species
C30H41NO12									607.263	1.367	0.17	11	Lignin	4	-0.258501	0	Peripheral species
C30H42O10S									594.25	1.4	0.17	10	Lignin	2	-0.257051	0	Peripheral species
C30H42O15S									674.224	1.4	0.07	10	Lignin	15	-1.10448	0	Peripheral species
C30H43NO11									593.284	1.433	0.15	10	Lignin	32	-0.447214	0	Peripheral species
C30H43NO12									609.279	1.433	0.13	10	Lignin	5	-0.26006	0	Peripheral species
C30H44O10S									596.265	1.467	0.12	9	Lignin	51	0	0	Peripheral species
C30H44O15S									676.24	1.467	0.02	9	Lignin	11	-0.458512	0	Peripheral species
C30H44O16									660.263	1.467	0.05	9	Lignin	23	-0.258199	0	Peripheral species
C30H46O10S									598.281	1.533	0.08	8	Protein	6	-0.142254	0	Peripheral species
C30H46O11S									614.276	1.533	0.06	8	Protein	2	-0.161813	0	Peripheral species
C30H46O12S									630.271	1.533	0.04	8	Protein	22	-0.179605	0	Peripheral species
C30H48O12									600.315	1.6	0.04	7	Protein	48	0	0	Peripheral species
C30H48O13									616.309	1.6	0.02	7	Protein	1	-0.327237	0.375	Peripheral species
C31H24O13									604.122	0.774	0.55	20	Lignin	10	-0.0102179	0	Peripheral species
C31H26O13									606.137	0.839	0.51	19	Lignin	6	-0.0213609	0	Peripheral species
C31H26O14									622.132	0.839	0.5	19	Lignin	6	-0.0818076	0	Peripheral species
C31H26O15									638.127	0.839	0.49	19	Lignin	2	-0.161813	0	Peripheral species
C31H28O11									576.163	0.903	0.49	18	Lignin	26	-0.637332	0	Peripheral species
C31H30O16									658.153	0.968	0.39	17	Lignin	6	-0.142254	0	Peripheral species
C31H30O17									674.148	0.968	0.38	17	Lignin	6	-0.142254	0	Peripheral species
C31H33N3O12									639.206	1.065	0.36	17	Lignin	18	-0.44142	0	Peripheral species
C31H33N3O13									655.202	1.065	0.35	17	Lignin	18	-0.44142	0	Peripheral species
C31H34O14S									662.167	1.097	0.3	15	Lignin	3	-0.305484	0	Peripheral species
C31H34O17									678.18	1.097	0.29	15	Lignin	6	-0.142254	0	Peripheral species
C31H35N3O12									641.222	1.129	0.32	16	Lignin	22	-0.179605	0	Peripheral species
C31H35NO11									597.221	1.129	0.35	15	Lignin	24	-0.258199	0	Peripheral species
C31H37NO13									631.227	1.194	0.28	14	Lignin	13	-0.0860408	0	Peripheral species
C31H38O14S									666.198	1.226	0.22	13	Lignin	3	-0.305484	0	Peripheral species
C31H38O18									698.206	1.226	0.18	13	Lignin	6	-0.142254	0	Peripheral species
C31H39NO11									601.252	1.258	0.27	13	Lignin	35	-0.57735	0	Peripheral species
C31H39NO13									633.242	1.258	0.23	13	Lignin	12	-0.199626	0	Peripheral species
C31H40O12S									636.224	1.29	0.21	12	Lignin	6	-0.142254	0	Peripheral species
C31H40O18									700.221	1.29	0.14	12	Lignin	7	-0.26673	0	Peripheral species
C31H40O8									540.273	1.29	0.3	12	Uhc	26	-0.917371	0	Peripheral species
C31H41NO12									619.263	1.323	0.21	12	Lignin	67	0	0	Peripheral species
C31H41NO14									651.253	1.323	0.17	12	Lignin	6	-0.142254	0	Peripheral species
C31H42O13S									654.235	1.355	0.15	11	Lignin	6	-0.0213609	0	Peripheral species
C31H42O14S									670.23	1.355	0.13	11	Lignin	2	-0.35229	0	Peripheral species
C31H42O16S									702.219	1.355	0.09	11	Lignin	10	-0.643729	0	Peripheral species
C31H42O17									686.242	1.355	0.11	11	Lignin	6	-0.142254	0	Peripheral species
C31H43NO11									605.284	1.387	0.18	11	Lignin	24	-0.258199	0	Peripheral species
C31H44O14S									672.245	1.419	0.09	10	Lignin	6	-0.142254	0	Peripheral species
C31H46O15S									690.255	1.484	0.02	9	Lignin	3	-0.205014	0	Peripheral species
C31H48O8									548.335	1.548	0.15	8	Uhc	22	-0.179605	0	Peripheral species
C32H24O15									648.112	0.75	0.55	21	Lignin	14	-0.460287	0	Peripheral species
C32H26O14									634.132	0.812	0.52	20	Lignin	26	0.202787	0	Peripheral species
C32H26O15									650.127	0.812	0.51	20	Lignin	14	0.184115	0	Peripheral species
C32H28O14									636.148	0.875	0.48	19	Lignin	2	-0.257051	0.444444	Peripheral species
C32H30O12									606.174	0.938	0.46	18	Lignin	12	-0.449159	0	Peripheral species
C32H33N3O13									667.201	1.031	0.38	18	Lignin	1	-0.922881	0	Peripheral species
C32H35NO12									625.216	1.094	0.36	16	Lignin	9	-0.108911	0	Peripheral species
C32H35NO14									657.206	1.094	0.33	16	Lignin	14	-0.460287	0.5	Peripheral species
C32H36O18									708.19	1.125	0.26	15	Lignin	6	-0.142254	0	Peripheral species
C32H38O14S									678.198	1.188	0.25	14	Lignin	11	-0.458512	0	Peripheral species
C32H38O15S									694.193	1.188	0.23	14	Lignin	3	-0.205014	0.444444	Peripheral species
C32H38O18									710.206	1.188	0.22	14	Lignin	6	-0.142254	0	Peripheral species
C32H39N3O11									641.258	1.219	0.28	15	Lignin	15	0.754281	0	Peripheral species
C32H39N3O12									657.253	1.219	0.26	15	Lignin	10	-0.643729	0	Peripheral species
C32H40O13S									664.219	1.25	0.22	13	Lignin	10	-0.326974	0	Peripheral species
C32H40O14S									680.213	1.25	0.21	13	Lignin	23	-0.258199	0	Peripheral species
C32H40O15S									696.209	1.25	0.19	13	Lignin	15	-1.10448	0	Peripheral species
C32H40O18									712.221	1.25	0.17	13	Lignin	7	-0.26673	0	Peripheral species
C32H41NO12									631.263	1.281	0.24	13	Lignin	18	-0.44142	0	Peripheral species
C32H42O13S									666.235	1.312	0.18	12	Lignin	26	0.482827	0	Peripheral species
C32H42O14S									682.23	1.312	0.17	12	Lignin	4	-0.258501	0	Peripheral species
C32H42O18									714.237	1.312	0.13	12	Lignin	6	-0.142254	0	Peripheral species
C32H44O14S									684.245	1.375	0.12	11	Lignin	7	-0.26673	0	Peripheral species
C32H44O15S									700.24	1.375	0.11	11	Lignin	18	-0.44142	0	Peripheral species
C32H44O8									556.304	1.375	0.25	11	Uhc	13	-0.292539	0	Peripheral species
C32H48O15									672.299	1.5	0.06	9	Protein	6	-0.142254	0	Peripheral species
C32H50O10									594.341	1.562	0.11	8	Protein	5	0.314035	0	Peripheral species
C32H50O12									626.33	1.562	0.08	8	Protein	66	0	0	Peripheral species
C33H26O13									630.137	0.788	0.55	21	Lignin	1	-0.625059	0	Peripheral species
C33H28O13									632.153	0.848	0.51	20	Lignin	9	-0.108911	0	Peripheral species
C33H30O13									634.169	0.909	0.47	19	Lignin	6	-0.142254	0	Peripheral species
C33H32O16									684.169	0.97	0.4	18	Lignin	6	-0.142254	0	Peripheral species
C33H32O17									700.164	0.97	0.39	18	Lignin	6	-0.142254	0	Peripheral species
C33H34O17									702.179	1.03	0.35	17	Lignin	6	-0.142254	0	Peripheral species
C33H34O18									718.174	1.03	0.33	17	Lignin	6	-0.142254	0	Peripheral species
C33H36O18									720.19	1.091	0.29	16	Lignin	2	-0.0665744	0.32	Peripheral species
C33H39NO14									673.237	1.182	0.28	15	Lignin	13	-0.292539	0	Peripheral species
C33H40O14S									692.214	1.212	0.24	14	Lignin	10	0.306538	0	Peripheral species
C33H40O18									724.221	1.212	0.21	14	Lignin	6	-0.142254	0	Peripheral species
C33H41NO16									707.242	1.242	0.21	14	Lignin	3	-0.305484	0	Peripheral species
C33H42O14S									694.23	1.273	0.2	13	Lignin	2	-0.161813	0	Peripheral species
C33H42O9									582.283	1.273	0.3	13	Uhc	4	-0.258501	0	Peripheral species
C33H43NO13									661.274	1.303	0.22	13	Lignin	24	-0.258199	0	Peripheral species
C33H43NO14									677.268	1.303	0.2	13	Lignin	8	-0.46291	0	Peripheral species
C33H44O15S									712.24	1.333	0.14	12	Lignin	2	-0.35229	0	Peripheral species
C33H45NO14									679.284	1.364	0.16	12	Lignin	11	-0.458512	0	Peripheral species
C33H46O12S									666.271	1.394	0.15	11	Lignin	21	-0.701478	0	Peripheral species
C33H46O14S									698.261	1.394	0.12	11	Lignin	14	-0.245487	0	Peripheral species
C33H48O17									716.289	1.455	0.06	10	Lignin	3	-0.305484	0	Peripheral species
C33H50O10									606.34	1.515	0.14	9	Protein	23	-0.258199	0	Peripheral species
C34H30O14									662.164	0.882	0.48	20	Lignin	1	-0.0294145	0	Peripheral species
C34H30O15									678.159	0.882	0.47	20	Lignin	6	-0.142254	0	Peripheral species
C34H34O15									682.19	1	0.4	18	Lignin	2	0.028664	0	Peripheral species
C34H34O17									714.179	1	0.37	18	Lignin	14	0.184115	0	Peripheral species
C34H36O17									716.195	1.059	0.33	17	Lignin	6	-0.142254	0	Peripheral species
C34H38O11									622.242	1.118	0.37	16	Lignin	4	-0.258501	0	Peripheral species
C34H38O18									734.206	1.118	0.28	16	Lignin	6	-0.142254	0	Peripheral species
C34H39NO14									685.237	1.147	0.31	16	Lignin	25	-0.880082	0	Peripheral species
C34H40O18									736.221	1.176	0.24	15	Lignin	6	-0.142254	0	Peripheral species
C34H41NO16									719.242	1.206	0.24	15	Lignin	19	-0.60833	0	Peripheral species
C34H42O15S									722.225	1.235	0.22	14	Lignin	65	0	0	Peripheral species
C34H45NO14									691.284	1.324	0.19	13	Lignin	10	-0.326974	0.5	Peripheral species
C34H45NO15									707.279	1.324	0.18	13	Lignin	27	-0.632456	0	Peripheral species
C34H46O15S									726.256	1.353	0.14	12	Lignin	5	-0.0686952	0	Peripheral species
C34H46O18									742.268	1.353	0.12	12	Lignin	6	-0.142254	0	Peripheral species
C34H48O13S									696.282	1.412	0.13	11	Lignin	7	-0.26673	0	Peripheral species
C35H30O18									738.143	0.857	0.46	21	Lignin	14	-0.460287	0	Peripheral species
C35H32O14									676.179	0.914	0.46	20	Lignin	14	-0.460287	0	Peripheral species
C35H32O15									692.174	0.914	0.45	20	Lignin	2	-0.257051	0	Peripheral species
C35H32O16									708.169	0.914	0.44	20	Lignin	3	-0.104543	0	Peripheral species
C35H32O17									724.164	0.914	0.43	20	Lignin	17	-0.57792	0	Peripheral species
C35H34O15									694.19	0.971	0.42	19	Lignin	2	-0.161813	0	Peripheral species
C35H34O16									710.185	0.971	0.41	19	Lignin	6	-0.142254	0	Peripheral species
C35H36O20									776.18	1.029	0.32	18	Lignin	9	-0.256718	0	Peripheral species
C35H38O18									746.206	1.086	0.31	17	Lignin	6	-0.142254	0	Peripheral species
C35H40O20									780.211	1.143	0.24	16	Lignin	10	-0.326974	0	Peripheral species
C35H42O19									766.232	1.2	0.22	15	Lignin	6	-0.0213609	0	Peripheral species
C35H43NO16									733.258	1.229	0.23	15	Lignin	13	-0.292539	0	Peripheral species
C35H44O10									624.294	1.257	0.3	14	Uhc	6	-0.142254	0	Peripheral species
C35H46O10									626.309	1.314	0.27	13	Uhc	5	-0.0686952	0	Peripheral species
C35H46O19									770.263	1.314	0.14	13	Lignin	6	-0.142254	0	Peripheral species
C35H48O18									756.284	1.371	0.12	12	Lignin	6	-0.142254	0	Peripheral species
C35H50O10									630.341	1.429	0.2	11	Uhc	22	-0.179605	0	Peripheral species
C36H32O17									736.164	0.889	0.45	21	Lignin	14	-0.460287	0	Peripheral species
C36H36O16									724.2	1	0.39	19	Lignin	6	-0.142254	0	Peripheral species
C36H36O18									756.19	1	0.37	19	Lignin	17	-0.57792	0	Peripheral species
C36H38O12									662.236	1.056	0.4	18	Lignin	15	0.134693	0	Peripheral species
C36H38O13									678.231	1.056	0.39	18	Lignin	5	-0.0686952	0	Peripheral species
C36H38O14									694.226	1.056	0.38	18	Lignin	28	0.5	0	Peripheral species
C36H38O16									726.216	1.056	0.36	18	Lignin	6	-0.142254	0	Peripheral species
C36H40O18									760.221	1.111	0.3	17	Lignin	6	-0.142254	0	Peripheral species
C36H40O19									776.216	1.111	0.28	17	Lignin	6	-0.142254	0	Peripheral species
C36H42O11									650.273	1.167	0.34	16	Lignin	6	-0.142254	0	Peripheral species
C36H42O19									778.232	1.167	0.25	16	Lignin	7	-0.26673	0	Peripheral species
C36H42O20									794.227	1.167	0.23	16	Lignin	14	-0.460287	0	Peripheral species
C36H44O19									780.248	1.222	0.21	15	Lignin	6	-0.142254	0	Peripheral species
C36H45NO16									747.274	1.25	0.22	15	Lignin	15	0.754281	0	Peripheral species
C36H46O19									782.263	1.278	0.17	14	Lignin	6	-0.0818076	0	Peripheral species
C36H46O20									798.258	1.278	0.15	14	Lignin	3	-0.104543	0	Peripheral species
C36H48O11									656.32	1.333	0.25	13	Lignin	26	-0.357292	0	Peripheral species
C36H48O19									784.279	1.333	0.13	13	Lignin	6	-0.142254	0	Peripheral species
C36H52O17									756.321	1.444	0.09	11	Lignin	6	-0.0818076	0	Peripheral species
C36H54O11									662.366	1.5	0.15	10	Protein	13	-0.0860408	0	Peripheral species
C37H36O14									704.211	0.973	0.43	20	Lignin	1	-0.625059	0	Peripheral species
C37H36O15									720.205	0.973	0.42	20	Lignin	3	-0.104543	0	Peripheral species
C37H36O16									736.2	0.973	0.41	20	Lignin	23	-0.258199	0	Peripheral species
C37H38O13									690.231	1.027	0.41	19	Lignin	38	-0.57735	0	Peripheral species
C37H38O14									706.226	1.027	0.4	19	Lignin	7	-0.0121241	0	Peripheral species
C37H38O15									722.221	1.027	0.39	19	Lignin	4	-0.258501	0	Peripheral species
C37H38O16									738.216	1.027	0.38	19	Lignin	17	-0.57792	0	Peripheral species
C37H40O13									692.247	1.081	0.38	18	Lignin	7	-0.26673	0	Peripheral species
C37H40O17									756.226	1.081	0.33	18	Lignin	6	-0.142254	0	Peripheral species
C37H40O18									772.222	1.081	0.32	18	Lignin	6	-0.142254	0	Peripheral species
C37H42O18									774.237	1.135	0.29	17	Lignin	6	-0.142254	0	Peripheral species
C37H42O19									790.232	1.135	0.27	17	Lignin	6	-0.142254	0	Peripheral species
C37H44O20									808.243	1.189	0.22	16	Lignin	7	-0.26673	0	Peripheral species
C37H46O11									666.304	1.243	0.3	15	Lignin	4	-0.258501	0	Peripheral species
C37H48O11									668.32	1.297	0.27	14	Lignin	7	-0.0121241	0	Peripheral species
C37H48O19									796.279	1.297	0.16	14	Lignin	6	-0.142254	0	Peripheral species
C37H50O10									654.34	1.351	0.25	13	Uhc	43	0	0	Peripheral species
C37H50O19									798.295	1.351	0.13	13	Lignin	7	-0.26673	0	Peripheral species
C37H56O12									692.377	1.514	0.13	10	Protein	22	-0.179605	0	Peripheral species
C37H56O14									724.367	1.514	0.1	10	Protein	12	-0.199626	0	Peripheral species
C38H38O16									750.216	1	0.4	20	Lignin	32	-0.447214	0	Peripheral species
C38H38O17									766.211	1	0.39	20	Lignin	6	-0.142254	0	Peripheral species
C38H40O15									736.237	1.053	0.38	19	Lignin	6	-0.0818076	0	Peripheral species
C38H46O12									694.299	1.211	0.31	16	Lignin	4	-0.258501	0	Peripheral species
C38H52O11									684.351	1.368	0.23	13	Uhc	7	-0.26673	0	Peripheral species
C38H52O19									812.31	1.368	0.12	13	Lignin	6	-0.0818076	0	Peripheral species
C39H16N4O2									572.128	0.41	0.85	34	Ca	13	-0.292539	0	Peripheral species
C39H42O16									766.247	1.077	0.35	19	Lignin	6	-0.142254	0	Peripheral species
C39H44O13									720.278	1.128	0.35	18	Lignin	18	-0.180298	0	Peripheral species
C39H44O15									752.268	1.128	0.33	18	Lignin	4	-0.258501	0	Peripheral species
C39H46O20									834.258	1.179	0.24	17	Lignin	6	-0.142254	0	Peripheral species
C39H48O19									820.279	1.231	0.22	16	Lignin	6	-0.142254	0	Peripheral species
C39H48O20									836.274	1.231	0.21	16	Lignin	6	-0.142254	0	Peripheral species
C39H50O20									838.29	1.282	0.17	15	Lignin	6	-0.142254	0	Peripheral species
C39H54O12									714.362	1.385	0.21	13	Lignin	6	-0.142254	0	Peripheral species
C39H54O20									842.321	1.385	0.1	13	Lignin	3	-0.305484	0	Peripheral species
C39H56O12									716.377	1.436	0.18	12	Lignin	6	-0.142254	0	Peripheral species
C40H42O16									778.247	1.05	0.38	20	Lignin	1	-0.922881	0	Peripheral species
C40H42O18									810.237	1.05	0.35	20	Lignin	10	-0.326974	0	Peripheral species
C40H44O15									764.268	1.1	0.35	19	Lignin	6	-0.142254	0	Peripheral species
C40H44O16									780.263	1.1	0.34	19	Lignin	6	-0.142254	0	Peripheral species
C40H44O17									796.258	1.1	0.33	19	Lignin	6	-0.142254	0	Peripheral species
C40H44O18									812.253	1.1	0.32	19	Lignin	6	-0.0818076	0	Peripheral species
C40H46O14									750.289	1.15	0.33	18	Lignin	5	-0.26006	0	Peripheral species
C40H48O20									848.274	1.2	0.23	17	Lignin	6	-0.142254	0	Peripheral species
C40H50O13									738.325	1.25	0.28	16	Lignin	6	-0.142254	0	Peripheral species
C40H50O22									882.28	1.25	0.17	16	Lignin	3	-0.305484	0	Peripheral species
C40H52O20									852.305	1.3	0.17	15	Lignin	6	-0.142254	0	Peripheral species
C40H54O20									854.321	1.35	0.13	14	Lignin	7	-0.26673	0	Peripheral species
C40H56O19									840.342	1.4	0.11	13	Lignin	6	-0.0818076	0	Peripheral species
C40H58O17									810.367	1.45	0.11	12	Lignin	6	-0.142254	0	Peripheral species
C40H60O16									796.388	1.5	0.09	11	Protein	6	-0.142254	0	Peripheral species
C41H44O17									808.258	1.073	0.35	20	Lignin	1	-0.922881	0	Peripheral species
C41H46O17									810.274	1.122	0.32	19	Lignin	6	-0.142254	0	Peripheral species
C41H46O19									842.264	1.122	0.3	19	Lignin	6	-0.142254	0	Peripheral species
C41H54O20									866.321	1.317	0.16	15	Lignin	2	-0.257051	0	Peripheral species
C41H58O19									854.357	1.415	0.11	13	Lignin	15	-1.10448	0	Peripheral species
C41H60O13									760.404	1.463	0.16	12	Lignin	5	-0.26006	0	Peripheral species
C42H44O20									868.243	1.048	0.34	21	Lignin	3	-0.305484	0	Peripheral species
C42H48O19									856.279	1.143	0.29	19	Lignin	6	-0.142254	0	Peripheral species
C42H48O21									888.269	1.143	0.27	19	Lignin	38	-0.57735	0	Peripheral species
C42H50O15									794.315	1.19	0.3	18	Lignin	6	-0.142254	0	Peripheral species
C42H52O20									876.305	1.238	0.22	17	Lignin	2	0.028664	0	Peripheral species
C42H54O21									894.316	1.286	0.17	16	Lignin	6	-0.0818076	0	Peripheral species
C42H56O13									768.372	1.333	0.24	15	Lignin	4	-0.258501	0	Peripheral species
C42H58O13									770.388	1.381	0.21	14	Lignin	6	-0.142254	0	Peripheral species
C42H58O20									882.352	1.381	0.12	14	Lignin	6	-0.142254	0	Peripheral species
C42H60O13									772.403	1.429	0.18	13	Lignin	7	-0.26673	0	Peripheral species
C42H60O14									788.398	1.429	0.17	13	Lignin	6	-0.142254	0	Peripheral species
C43H12O									544.089	0.279	0.88	38	Ca	3	-0.205014	0.444444	Peripheral species
C43H50O19									870.295	1.163	0.28	19	Lignin	6	-0.142254	0	Peripheral species
C43H52O20									888.305	1.209	0.24	18	Lignin	6	-0.142254	0	Peripheral species
C43H54O21									906.316	1.256	0.2	17	Lignin	6	-0.142254	0	Peripheral species
C43H56O21									908.332	1.302	0.17	16	Lignin	6	-0.142254	0	Peripheral species
C43H58O13									782.388	1.349	0.23	15	Lignin	5	-0.26006	0	Peripheral species
C43H60O14									800.399	1.395	0.19	14	Lignin	5	-0.26006	0	Peripheral species
C43H62O14									802.414	1.442	0.17	13	Lignin	5	0.12267	0	Peripheral species
C43H62O19									882.389	1.442	0.1	13	Lignin	6	-0.142254	0	Peripheral species
C44H52O16									836.326	1.182	0.31	19	Lignin	6	-0.142254	0	Peripheral species
C44H54O19									886.326	1.227	0.25	18	Lignin	6	-0.142254	0	Peripheral species
C44H54O22									934.311	1.227	0.21	18	Lignin	3	-0.205014	0	Peripheral species
C44H56O15									824.362	1.273	0.26	17	Lignin	7	-0.0121241	0	Peripheral species
C44H58O20									906.352	1.318	0.18	16	Lignin	6	-0.142254	0	Peripheral species
C44H58O21									922.347	1.318	0.16	16	Lignin	3	-0.00407312	0	Peripheral species
C44H60O14									812.398	1.364	0.22	15	Lignin	6	-0.142254	0	Peripheral species
C44H62O15									830.409	1.409	0.18	14	Lignin	12	-0.449159	0	Peripheral species
C45H52O19									896.311	1.156	0.3	20	Lignin	3	-0.205014	0	Peripheral species
C45H54O16									850.341	1.2	0.3	19	Lignin	11	0.240173	0	Peripheral species
C45H56O15									836.362	1.244	0.28	18	Lignin	5	-0.26006	0	Peripheral species
C45H56O19									900.342	1.244	0.24	18	Lignin	6	-0.142254	0	Peripheral species
C45H56O20									916.337	1.244	0.23	18	Lignin	6	-0.142254	0	Peripheral species
C45H58O15									838.378	1.289	0.25	17	Lignin	7	-0.26673	0	Peripheral species
C45H62O20									922.384	1.378	0.14	15	Lignin	2	-0.35229	0	Peripheral species
C45H64O14									828.429	1.422	0.18	14	Lignin	13	-0.292539	0	Peripheral species
C45H64O15									844.425	1.422	0.17	14	Lignin	6	-0.142254	0	Peripheral species
C45H64O19									908.404	1.422	0.13	14	Lignin	6	-0.142254	0	Peripheral species
C45H66O16									862.435	1.467	0.14	13	Lignin	5	-0.0686952	0	Peripheral species
C46H18O									586.136	0.391	0.82	38	Ca	22	-0.179605	0	Peripheral species
C46H54O19									910.326	1.174	0.29	20	Lignin	15	-0.484895	0	Peripheral species
C46H54O20									926.321	1.174	0.28	20	Lignin	3	-0.305484	0	Peripheral species
C46H56O18									896.347	1.217	0.27	19	Lignin	11	-0.458512	0	Peripheral species
C46H56O19									912.342	1.217	0.26	19	Lignin	6	-0.0818076	0	Peripheral species
C46H58O16									866.372	1.261	0.26	18	Lignin	22	-0.179605	0	Peripheral species
C46H58O22									962.342	1.261	0.2	18	Lignin	3	-0.305484	0	Peripheral species
C46H58O23									978.337	1.261	0.19	18	Lignin	3	-0.305484	0	Peripheral species
C46H60O20									932.368	1.304	0.19	17	Lignin	6	-0.142254	0	Peripheral species
C46H62O21									950.378	1.348	0.15	16	Lignin	3	-0.305484	0	Peripheral species
C46H62O22									966.373	1.348	0.14	16	Lignin	3	-0.305484	0	Peripheral species
C46H64O15									856.425	1.391	0.19	15	Lignin	6	-0.142254	0	Peripheral species
C46H64O16									872.419	1.391	0.18	15	Lignin	4	-0.258501	0	Peripheral species
C46H64O21									952.394	1.391	0.13	15	Lignin	30	-1.21475	0	Peripheral species
C46H66O15									858.44	1.435	0.17	14	Lignin	21	-0.37266	0	Peripheral species
C47H56O19									924.342	1.191	0.28	20	Lignin	3	-0.205014	0	Peripheral species
C47H56O21									956.332	1.191	0.26	20	Lignin	3	-0.00407312	0	Peripheral species
C47H58O18									910.362	1.234	0.26	19	Lignin	6	-0.142254	0	Peripheral species
C47H58O19									926.357	1.234	0.25	19	Lignin	6	-0.142254	0	Peripheral species
C47H60O16									880.388	1.277	0.26	18	Lignin	7	-0.26673	0	Peripheral species
C47H60O21									960.363	1.277	0.21	18	Lignin	6	-0.142254	0	Peripheral species
C47H62O18									914.394	1.319	0.21	17	Lignin	26	-0.917371	0	Peripheral species
C47H62O20									946.384	1.319	0.19	17	Lignin	6	-0.0818076	0	Peripheral species
C47H62O22									978.373	1.319	0.17	17	Lignin	15	-1.10448	0	Peripheral species
C48H16O									608.12	0.333	0.85	41	Ca	9	-0.256718	0	Peripheral species
C48H26O									618.198	0.542	0.75	36	Ca	6	-0.142254	0	Peripheral species
C48H58O21									970.347	1.208	0.25	20	Lignin	18	-0.44142	0	Peripheral species
C48H60O18									924.378	1.25	0.26	19	Lignin	1	-0.922881	0	Peripheral species
C48H60O19									940.373	1.25	0.25	19	Lignin	6	-0.142254	0	Peripheral species
C48H62O16									894.404	1.292	0.25	18	Lignin	18	0.341945	0	Peripheral species
C48H62O19									942.389	1.292	0.22	18	Lignin	6	-0.142254	0	Peripheral species
C48H64O17									912.414	1.333	0.22	17	Lignin	46	0	0	Peripheral species
C48H64O21									976.394	1.333	0.17	17	Lignin	23	-0.258199	0	Peripheral species
C48H66O16									898.435	1.375	0.2	16	Lignin	5	-0.0686952	0	Peripheral species
C48H66O18									930.425	1.375	0.18	16	Lignin	6	-0.142254	0	Peripheral species
C48H66O21									978.41	1.375	0.15	16	Lignin	5	-0.26006	0	Peripheral species
C48H68O17									916.446	1.417	0.16	15	Lignin	14	-0.245487	0	Peripheral species
C49H60O21									984.363	1.224	0.25	20	Lignin	18	-0.44142	0	Peripheral species
C49H62O18									938.394	1.265	0.25	19	Lignin	38	-0.57735	0	Peripheral species
C49H64O18									940.409	1.306	0.22	18	Lignin	5	-0.26006	0	Peripheral species
C49H64O19									956.404	1.306	0.22	18	Lignin	23	-0.258199	0	Peripheral species
C49H66O17									926.43	1.347	0.21	17	Lignin	5	-0.26006	0	Peripheral species
C49H68O19									960.436	1.388	0.16	16	Lignin	6	-0.142254	0	Peripheral species
C49H68O20									976.43	1.388	0.15	16	Lignin	15	-0.484895	0	Peripheral species
C4H6O3									102.032	1.5	0.2	2	Ascarb	14	0.184115	0	Peripheral species
C4H6O4									118.027	1.5	0	2	Ascarb	3	-0.205014	0	Peripheral species
C50H14									614.109	0.28	0.88	44	Ca	8	-0.46291	0	Peripheral species
C50H66O18									954.425	1.32	0.22	18	Lignin	13	-0.0860408	0	Peripheral species
C50H66O20									986.415	1.32	0.2	18	Lignin	5	-0.26006	0	Peripheral species
C50H68O19									972.436	1.36	0.19	17	Lignin	18	-0.44142	0	Peripheral species
C50H68O20									988.431	1.36	0.18	17	Lignin	3	-0.205014	0	Peripheral species
C51H68O20									1000.43	1.333	0.2	18	Lignin	5	-0.26006	0	Peripheral species
C55H34O									710.261	0.618	0.71	39	Ca	7	-0.0121241	0	Peripheral species
C5H4O4									128.011	0.8	0.67	4	Tannin	14	-0.460287	0	Peripheral species
C5H8O2S									132.024	1.6	0	2	Protein	5	-0.26006	0	Peripheral species
C5H8O4									132.042	1.6	0	2	Ascarb	6	-0.0818076	0	Peripheral species
C62H60N2O7									944.44	0.968	0.5	34	NA	19	0.0811107	0	Peripheral species
C6H10O2									114.068	1.667	0.2	2	Protein	6	-0.142254	0	Peripheral species
C6H10O2S									146.04	1.667	0	2	Protein	5	-0.26006	0	Peripheral species
C6H10O4									146.058	1.667	0	2	Ascarb	49	0	0	Peripheral species
C6H4O3									124.016	0.667	0.78	5	NA	13	-0.292539	0	Peripheral species
C6H6O5									158.022	1	0.43	4	Tannin	6	-0.142254	0	Peripheral species
C70H47N3									929.377	0.671	0.69	49	Ca	5	-0.26006	0	Peripheral species
C7H11NO3									157.074	1.571	0.11	3	Protein	1	-0.922881	0	Peripheral species
C7H4O4									152.011	0.571	0.8	6	NA	14	-0.460287	0	Peripheral species
C7H6O5									170.022	0.857	0.56	5	Tannin	6	-0.142254	0	Peripheral species
C7H8O2									124.052	1.143	0.5	4	Uhc	3	-0.205014	0	Peripheral species
C7H9NO3									155.058	1.286	0.33	4	Lignin	2	-0.35229	0	Peripheral species
C7H9NO4									171.053	1.286	0.25	4	Lignin	20	-0.245744	0	Peripheral species
C8H10O2S									170.04	1.25	0.33	4	Uhc	13	0.120457	0	Peripheral species
C8H10O4									170.058	1.25	0.33	4	Lignin	2	-0.0665744	0	Peripheral species
C8H10O6									202.048	1.25	0.2	4	Tannin	6	-0.0818076	0	Peripheral species
C8H12O4S2									236.018	1.5	0	3	Protein	5	-0.26006	0	Peripheral species
C8H12O6S									236.035	1.5	0	3	Ascarb	24	-0.258199	0	Peripheral species
C8H6O2S									166.009	0.75	0.67	6	NA	18	-0.180298	0	Peripheral species
C8H6O6									198.016	0.75	0.6	6	Tannin	6	-0.142254	0	Peripheral species
C8H7NO4									181.038	0.875	0.6	6	Lignin	22	-0.179605	0	Peripheral species
C8H8O6									200.032	1	0.4	5	Tannin	6	-0.142254	0	Peripheral species
C8H9NO5									199.048	1.125	0.33	5	Lignin	37	-0.57735	0	Peripheral species
C9H10N2O3									194.069	1.111	0.45	6	Lignin	35	-0.57735	0	Peripheral species
C9H10N2O4									210.064	1.111	0.4	6	Lignin	18	-0.44142	0	Peripheral species
C9H11NO4S									229.041	1.222	0.2	5	Lignin	5	-0.26006	0	Peripheral species
C9H12N2O3									196.085	1.333	0.27	5	Lignin	32	-0.447214	0	Peripheral species
C9H12O3S2									232.023	1.333	0.09	4	Lignin	5	-0.26006	0	Peripheral species
C9H12O6S2									280.008	1.333	0	4	Tannin	13	-0.292539	0	Peripheral species
C9H13NO5S									247.051	1.444	0	4	Lignin	13	-0.292539	0	Peripheral species
C9H14O3S									202.066	1.556	0.08	3	Protein	13	-0.292539	0	Peripheral species
C9H14O4S									218.061	1.556	0	3	Protein	20	-0.124603	0	Peripheral species
C9H14O4S2									250.033	1.556	0	3	Protein	5	-0.26006	0	Peripheral species
C9H14O5S2									266.028	1.556	0	3	Protein	13	-0.292539	0	Peripheral species
C9H14O7S									266.046	1.556	0	3	Ascarb	12	-0.449159	0	Peripheral species
C9H6O2S									178.009	0.667	0.71	7	Ca	30	-0.441726	0	Peripheral species
C9H7NO									145.053	0.778	0.73	7	NA	32	-0.447214	0	Peripheral species
C9H7NO2									161.048	0.778	0.71	7	NA	2	-0.161813	0	Peripheral species
C9H7NO5									209.032	0.778	0.64	7	Lignin	2	-0.161813	0	Peripheral species
C9H8N2O3									192.053	0.889	0.64	7	Lignin	22	-0.179605	0	Peripheral species
C9H8O									132.058	0.889	0.65	6	NA	22	-0.179605	0	Peripheral species
C9H8O4S									212.014	0.889	0.5	6	Lignin	9	-0.256718	0	Peripheral species
C9H8O6									212.032	0.889	0.5	6	Tannin	6	-0.0818076	0	Peripheral species
